# Supplementary material for: iMapSplice: Alleviating reference bias through personalized RNA-seq alignment
Source: PLoS One. 2018 Aug 10;13(8):e0201554. doi: 10.1371/journal.pone.0201554 (PMC6086400; doi:10.1371/journal.pone.0201554)
Supplement: S1 Table — (XLSX) [file pone.0201554.s002.xlsx]

## Sheet: Sheet1
This table lists distributions of SNPs covered by each SNP-mer of different lengths for individual NA12749.
For each SNP-mer setting, the two columns "SNP-mer #" and "SNP-mer %" represent the number and the proportion of SNP-mers containing a specific number of SNPs (column A).
For example, among all the 101-mers, one of them cover 17 other SNPs (excluding the middle one introducing that SNPmer), 8 of them cover 16 other SNPs, 11 of them cover 15 SNPs…...
SNP #	101 mer		51 mer		41mer		31mer		21mer
	SNP-mer #	SNP-mer %	SNP-mer #	SNP-mer %	SNP-mer #	SNP-mer %	SNP-mer #	SNP-mer %	SNP-mer #	SNP-mer %
17	1	0.000842964	0	0	0	0	0	0	0	0
16	8	0.00674371	0	0	0	0	0	0	0	0
15	11	0.00927261	0	0	0	0	0	0	0	0
14	18	0.0151734	1	0.000842964	0	0	0	0	0	0
13	12	0.0101156	3	0.00252889	1	0.000842964	0	0	0	0
12	27	0.02276	2	0.00168593	1	0.000842964	0	0	0	0
11	30	0.0252889	11	0.00927261	6	0.00505779	2	0.00168593	0	0
10	25	0.0210741	9	0.00758668	2	0.00168593	1	0.000842964	0	0
9	53	0.0446771	8	0.00674371	12	0.0101156	4	0.00337186	0	0
8	77	0.0649082	29	0.024446	12	0.0101156	4	0.00337186	0	0
7	109	0.0918831	34	0.0286608	21	0.0177022	14	0.0118015	2	0.00168593
6	238	0.200625	82	0.0691231	61	0.0514208	46	0.0387764	29	0.024446
5	263	0.2217	173	0.145833	133	0.112114	80	0.0674371	52	0.0438341
4	525	0.442556	278	0.234344	209	0.17618	141	0.118858	75	0.0632223
3	1203	1.01409	652	0.549613	575	0.484704	440	0.370904	277	0.233501
2	3965	3.34235	2194	1.84946	1812	1.52745	1453	1.22483	1070	0.901972
1	18712	15.7735	12819	10.806	11378	9.59125	9738	8.20879	7831	6.60125
0	93352	78.6924	102334	86.2639	104406	88.0105	106706	89.9493	109293	92.1301
sum	118629	100	118629	100	118629	100	118629	100	118629	100
