# Supplementary material for: iMapSplice: Alleviating reference bias through personalized RNA-seq alignment
Source: PLoS One. 2018 Aug 10;13(8):e0201554. doi: 10.1371/journal.pone.0201554 (PMC6086400; doi:10.1371/journal.pone.0201554)
Supplement: S2 Table — (XLSX) [file pone.0201554.s003.xlsx]

## Sheet: Sheet1
Aggregated reference allelic ratio distributions of different SNP-mer length settings on five RNA-seq datasets of five randomly selected individuals NA12812, NA12749, NA07056, NA06994, and NA12275. Notes: only the SNPs covered by at least ten sequencing reads are included.
For Columns B-E, each of them represents the numbers of SNP positions having refernece allelic ratios falling into each bin listed in Column A. The reference allelic ratio for a SNP position is counted as the ratio of reads carrying the reference nucleotide among all the reads covering that SNP position.
Reference Allelic Ratio Bin	SNP #
	phased
	201mer	101mer	51mer	31mer
[0,0.025)	1428	1081	1079	1081
[0.025,0.075)	332	291	294	291
[0.075,0.125)	398	326	326	328
[0.125,0.175)	461	413	413	412
[0.175,0.225)	832	749	751	750
[0.225,0.275)	1282	1191	1187	1191
[0.275,0.325)	2247	2086	2085	2085
[0.325,0.375)	3767	3571	3576	3575
[0.375,0.425)	6965	6578	6582	6577
[0.425,0.475)	10490	10038	10030	10042
[0.475,0.525]	12522	12222	12212	12208
(0.525,0.575]	9945	9911	9924	9921
(0.575,0.625]	6705	6855	6849	6860
(0.625,0.675]	3495	3633	3640	3627
(0.675,0.725]	2217	2319	2325	2324
(0.725,0.775]	1435	1560	1560	1570
(0.775,0.825]	931	1058	1062	1058
(0.825,0.875]	529	635	627	632
(0.875,0.925]	494	602	608	607
(0.925,0.975]	477	532	533	533
(0.975,1]	1944	2170	2164	2167
