# Supplementary material for: iMapSplice: Alleviating reference bias through personalized RNA-seq alignment
Source: PLoS One. 2018 Aug 10;13(8):e0201554. doi: 10.1371/journal.pone.0201554 (PMC6086400; doi:10.1371/journal.pone.0201554)
Supplement: S3 Table — (XLSX) [file pone.0201554.s004.xlsx]

## Sheet: Sheet1
This table lists Coriell IDs, Geuvadis IDs, and total/exonic homozygous/heterozygous SNP numbers for each of the 74 individuals. For each individual, there are around 3.6 million SNPs (including about 1.4 million homozygous SNPs and 2.2 million heterozygous SNPs) and 120,000 exonic SNPs (including about 45-49k homozygous SNPs and 71-75k heterozygous SNPs). “Homozygous” SNPs refer to the positions…
Coriell IDs	Geuvadis IDs	Total		Exonic
		Homozygous	heterozygous	Homozygous	heterozygous
NA12812	ERR188022	1394160	2166819	46300	72411
NA12749	ERR188024	1420432	2246089	46187	74460
NA07056	ERR188027	1436442	2227633	47716	74218
NA12275	ERR188032	1424841	2251240	45764	75253
NA06994	ERR188047	1397367	2159622	46737	71813
NA12489	ERR188048	1439140	2224024	46528	74902
NA11931	ERR188049	1424975	2231873	46621	74224
NA12830	ERR188051	1417927	2262827	46319	75519
NA12761	ERR188061	1429348	2224015	45748	74198
NA11831	ERR188067	1378549	2148044	45784	72293
NA12006	ERR188076	1418537	2249343	46768	74954
NA11893	ERR188077	1402610	2153294	47035	72119
NA12814	ERR188081	1384264	2147056	44863	72589
NA11892	ERR188086	1438758	2242595	47449	75206
NA12546	ERR188092	1397456	2171341	47154	72421
NA12843	ERR188099	1416994	2238092	45787	74531
NA12342	ERR188107	1439699	2099371	48171	70791
NA11894	ERR188122	1438966	2237804	46615	75280
NA12827	ERR188134	1393419	2164727	46531	72109
NA12287	ERR188142	1445011	2222399	47436	73767
NA12716	ERR188140	1398464	2138847	46044	72846
NA12282	ERR188148	1388362	2176089	46033	73173
NA12751	ERR188152	1430787	2232013	46925	74545
NA12154	ERR188172	1386810	2180724	45893	73567
NA07357	ERR188176	1396478	2152913	47080	73290
NA12413	ERR188181	1395978	2133576	45879	71397
NA12717	ERR188196	1454096	2217957	47067	73877
NA06989	ERR188202	1438145	2220833	47573	73469
NA06986	ERR188213	1395278	2158473	46053	73484
NA12873	ERR188216	1421234	2232054	45392	73829
NA12874	ERR188227	1437855	2083040	47549	70491
NA12829	ERR188228	1379898	2164944	45317	73505
NA12044	ERR188229	1428056	2231267	45977	73193
NA11930	ERR188235	1374400	2199937	46184	72617
NA12718	ERR188244	1430627	2228514	46724	74771
NA12777	ERR188256	1410024	2130709	46972	72324
NA12283	ERR188262	1432174	2245863	46141	75192
NA12340	ERR188277	1382422	2158690	46030	72466
NA11994	ERR188301	1382936	2179754	46624	72915
NA12249	ERR188319	1443326	2182233	46843	73328
NA07347	ERR188324	1410262	2173566	47507	73905
NA12155	ERR188331	1398458	2162054	47053	73089
NA12004	ERR188336	1422902	2263225	46149	74138
NA12815	ERR188339	1442258	2227892	47707	73542
NA11995	ERR188348	1437630	2208220	46464	73638
NA12842	ERR188349	1386261	2169598	45646	74360
NA12399	ERR188350	1396735	2147879	46905	73521
NA11920	ERR188371	1444920	2239037	47094	75497
NA12045	ERR188377	1385367	2188779	45777	74515
NA12341	ERR188388	1434911	2244927	47510	74431
NA10851	ERR188389	1414088	2136105	46906	71855
NA12383	ERR188396	1443040	2250709	46895	74442
NA12750	ERR188404	1389991	2175636	45032	74081
NA12043	ERR188414	1393968	2141594	46391	72274
NA12763	ERR188420	1425122	2241928	45861	75227
NA11843	ERR188426	1395238	2171397	46880	72908
NA12889	ERR188429	1380137	2179644	45740	73376
NA11829	ERR188433	1391989	2164430	46119	73517
NA12273	ERR188431	1445270	2262910	48195	73429
NA11830	ERR188435	1445701	2196554	47521	73114
NA12348	ERR188441	1442992	2234865	46923	75279
NA07051	ERR188474	1402214	2117643	45989	71776
NA12778	ERR188477	1457128	2205680	48813	72712
NA07048	ERR188481	1397894	2164276	46042	73124
NA10847	ERR188101	1440874	2222378	47132	74738
NA12400	ERR188220	1436651	2222415	47423	74011
NA06984	ERR188325	1393204	2153271	46940	71763
NA12144	ERR188039	1386107	2173322	45643	73389
NA11992	ERR188062	1397991	2183386	45603	73612
NA12872	ERR188157	1445701	2196554	47521	73114
NA07037	ERR188376	1441375	2238697	47206	74696
NA12890	ERR188413	1449175	2243915	47768	73991
NA12272	ERR188438	1405775	2136375	46903	71673
NA12347	ERR188446	1374463	2181933	44911	74424
