# Supplementary material for: iMapSplice: Alleviating reference bias through personalized RNA-seq alignment
Source: PLoS One. 2018 Aug 10;13(8):e0201554. doi: 10.1371/journal.pone.0201554 (PMC6086400; doi:10.1371/journal.pone.0201554)
Supplement: S4 Table — (XLSX) [file pone.0201554.s005.xlsx]

## Sheet: Sheet1
Table: Read categories correctly aligned by iMapSplice-unphased but failed by MapSplice.
For the reads correctly aligned by iMapSplice-unphased but failed by MapSplice, their alignment status with MapSplice is analyzed. For each simulated data (Column C-F), Row 6 contains the total number and proportion of reads with improved alignment by iMapSplice-unphased. Those reads are then further categorized based on their alignment status with MapSplice. Row 7-12 present the read numbers and…
		Low error 50bp	Low error 100bp	High error 50bp	High error 100bp
Total reads with improved alignment by iMapSplice-unphased		98055 (0.490%)	53381 (0.267%)	1516038 (7.580%)	672871 (3.364%)
MapSplice	Unmapped	47439 (0.237%)	1522 (0.008%)	947351 (4.737%)	165273 (0.826%)
	Multi-Incorrect	2494 (0.012%)	2686 (0.013%)	9186 (0.046%)	3261 (0.016%)
	Unique-Incorrect	10929 (0.055%)	8629 (0.043%)	143409 (0.717%)	42341 (0.212%)
	Multi-Partial	129 (0.001%)	54 (0.0003%)	10142 (0.051%)	2827 (0.014%)
	Unique-Partial	19148 (0.096%)	13125 (0.066%)	235418 (1.177%)	394494 (1.972%)
	Multi	17916 (0.090%)	27365 (0.137%)	170532 (0.853%)	64675 (0.323%)
The uniquely aligned reads that are accurately detected by iMapSplice-unphased but not by MapSplice are organized into six categories.
Unmapped: reads that were not be mapped at all; Multi-Incorrect: reads that displayed multiple incorrect alignments (none of the
bases in read sequences were correctly mapped); Unique-Incorrect: reads were mapped uniquely but incorrectly; Multi-Partial:
reads with multiple alignments, none of which were perfect, but at least one of them contained some bases in the read that were
correctly mapped; Unique-Partial: reads with a single alignment and with some bases correctly mapped; Multi: reads with
multiple alignments and one of them matched ground truth.
