# Supplementary material for: iMapSplice: Alleviating reference bias through personalized RNA-seq alignment
Source: PLoS One. 2018 Aug 10;13(8):e0201554. doi: 10.1371/journal.pone.0201554 (PMC6086400; doi:10.1371/journal.pone.0201554)
Supplement: S5 Table — (XLSX) [file pone.0201554.s006.xlsx]

## Sheet: Sheet1
This table lists all the detected polymorphic splice junctions from the 74 individuals' data.
Column A: splice junction chromosome
Column B: splice junction donor site positions (the last position of the upstream exon on the reference genome)
Column C: splice junction acceptor site positions (the first position of the downstream exon on the reference genome)
Column D: splice stite polymorphism pattern (changes a noncaonical site to a canonical one or vice versa)
Column E: number of individuals containing the noncanonical dinucleotide
Column F: total number of supporting reads detected in the RNA-seq data of individuals with noncanonical dinucleotide
Column G: number of individuals containing the canonical dinucleotide
Column H: total number of supporting reads detected in the RNA-seq data of individuals with canonical dinucleotide
chrName	donor site pos	acceptor site pos	splice site polymorphism pattern: noncanonical to canonical (Non2Can) or canonical to noncanonical (Can2Non)	individual # with noncanonical splice site	sup read # across noncanonical splice site	individual # with canonical splice site	sup read # across canonical splice site
chr6	32610561	32610935	Non2Can	44	0	30	45193
chr1	173835352	173835666	Non2Can	73	0	1	1348
chr6	32485405	32546758	Non2Can	69	0	5	5354
chr6	32497948	32557467	Non2Can	71	0	3	2889
chr5	150483256	150484806	Non2Can	73	0	1	602
chr6	32628659	32629124	Non2Can	66	0	8	4682
chr22	23241818	23247189	Non2Can	73	0	1	549
chr6	31239090	31324185	Non2Can	58	0	16	7884
chr6	32525778	32632660	Non2Can	65	0	9	3138
chr14	106452718	106733192	Non2Can	71	0	3	1010
chr6	32485424	32520732	Non2Can	73	0	1	310
chr3	52028142	52029038	Non2Can	73	0	1	272
chr6	31236562	31321686	Non2Can	58	0	16	4186
chr16	33935355	33964076	Non2Can	73	0	1	254
chr17	79477354	79477505	Non2Can	68	0	6	1079
chr14	106667659	106667771	Non2Can	73	0	1	177
chr6	32525778	32551971	Non2Can	29	1	45	6747
chr6	32489876	32552081	Non2Can	58	0	16	2108
chr12	113355505	113357194	Can2Non	29	9	45	5839
chr20	34214722	34215202	Non2Can	65	0	9	1148
chr6	32551970	32632660	Non2Can	62	0	12	1416
chr6	32485457	32520765	Non2Can	55	0	19	2047
chr6	32489835	32525848	Non2Can	56	0	18	1764
chr6	31238940	31324035	Non2Can	28	0	46	4339
chr22	22712500	22922669	Non2Can	73	0	1	89
chr6	31236852	31321975	Can2Non	48	0	26	2237
chr9	130886133	130886771	Non2Can	73	0	1	78
chr22	22730731	22735410	Non2Can	73	0	1	74
chr6	32485405	32520717	Non2Can	69	0	5	350
chr21	34789394	34793787	Non2Can	73	0	1	67
chr8	86129731	86131465	Can2Non	37	3	37	2423
chr6	29910754	29974798	Non2Can	73	0	1	65
chr19	35505291	35506731	Non2Can	31	0	43	2322
chr17	4046883	4053185	Non2Can	73	0	1	54
chr6	32489886	32525899	Non2Can	43	0	31	1531
chr6	32489886	32552091	Non2Can	43	0	31	1501
chr2	202005162	202006097	Can2Non	1	0	73	3521
chr22	23135439	23264766	Non2Can	73	0	1	47
chr11	67815039	67815182	Non2Can	73	0	1	45
chr22	22922639	23077442	Non2Can	6	0	68	2980
chr6	32485373	32520685	Non2Can	3	0	71	3098
chr22	23135439	23243156	Non2Can	73	0	1	43
chr22	23101647	23135440	Non2Can	73	0	1	43
chr6	32485448	32520756	Non2Can	52	6	22	886
chr6	32609804	32713624	Non2Can	51	0	23	914
chr6	31238247	31323355	Non2Can	24	0	50	1904
chr16	33939034	33964076	Non2Can	73	0	1	38
chr7	75630273	75633076	Non2Can	6	0	68	2517
chr6	32520641	32546686	Non2Can	11	0	63	1845
chr19	50927003	50931290	Non2Can	72	0	2	56
chr19	55777348	55777497	Non2Can	73	0	1	27
chr12	120882758	120883446	Non2Can	73	0	1	27
chr6	31239617	31324707	Can2Non	32	0	42	1121
chr15	40855226	40856990	Can2Non	63	3	11	282
chr1	180957487	180959120	Non2Can	73	0	1	25
chr6	32610030	32610935	Non2Can	44	0	30	719
chr19	36243734	36243815	Non2Can	0	0	74	1756
chr21	44327012	44328974	Non2Can	58	0	16	356
chr18	59805531	59806216	Non2Can	0	0	74	1644
chr1	212912028	212912443	Non2Can	73	0	1	22
chr6	32610561	32610936	Non2Can	59	0	15	316
chr19	45532542	45535792	Non2Can	73	0	1	21
chr8	117878999	117886850	Non2Can	72	0	2	41
chr21	26758651	26758995	Non2Can	47	0	27	528
chr1	218458797	218475627	Non2Can	67	0	7	136
chr9	140729946	140730015	Non2Can	73	0	1	19
chr19	8312446	8315960	Non2Can	68	0	6	111
chr11	43908203	43911257	Non2Can	73	0	1	18
chr6	32629930	32726814	Non2Can	73	0	1	18
chr6	32549609	32551880	Can2Non	27	1361	47	785
chr12	113355505	113357195	Non2Can	5	0	69	1138
chr7	618490	618893	Non2Can	21	0	53	856
chr4	48147308	48147421	Non2Can	22	0	52	834
chr2	217363595	217363993	Non2Can	73	0	1	16
chrX	119007356	119009313	Non2Can	73	0	1	16
chr14	106805407	106877819	Non2Can	71	0	3	47
chr7	99954455	99955843	Non2Can	48	0	26	404
chr6	88304331	88304430	Non2Can	73	0	1	15
chr14	50290288	50292585	Non2Can	73	0	1	15
chr16	13568198	13571476	Non2Can	73	0	1	15
chr15	40987824	40990955	Non2Can	70	0	4	59
chr22	30822832	30823252	Non2Can	71	0	3	44
chr6	32489734	32525747	Can2Non	4	0	70	1002
chr6	29910403	29910583	Non2Can	70	0	4	56
chr10	38654939	38658881	Non2Can	40	0	34	460
chr6	31238931	31324027	Can2Non	4	0	70	913
chr19	36233704	36234653	Non2Can	67	0	7	85
chr20	61640825	61663634	Non2Can	8	0	66	795
chr16	258183	270644	Non2Can	73	0	1	12
chr1	179853904	179858445	Can2Non	21	0	53	634
chr11	61165447	61165742	Can2Non	52	0	22	252
chr18	66383831	66385235	Non2Can	73	0	1	11
chr2	89161077	89246827	Non2Can	73	0	1	11
chr9	115232794	115233481	Non2Can	73	0	1	11
chr3	184043739	184264671	Non2Can	69	0	5	53
chr6	29760379	29910700	Non2Can	69	0	5	51
chr12	27857857	27863532	Non2Can	66	0	8	80
chr19	1627421	1631946	Non2Can	69	0	5	50
chr7	75616606	75616678	Non2Can	73	0	1	10
chr2	27566445	27578965	Non2Can	73	0	1	10
chr7	151875098	151876919	Non2Can	73	0	1	10
chr10	32634490	32635026	Non2Can	73	0	1	10
chr6	31239108	31324203	Non2Can	68	4	6	59
chr5	149826524	149827148	Non2Can	40	0	34	326
chr6	29977144	29977312	Can2Non	8	0	66	617
chr6	32520820	32546867	Non2Can	17	0	57	530
chr6	32591085	32611147	Non2Can	41	0	33	306
chr1	161565380	161569420	Can2Non	26	0	48	441
chr6	33048712	33052805	Non2Can	39	0	35	321
chr5	77004172	77026223	Non2Can	55	0	19	172
chr14	106109477	106134520	Non2Can	73	0	1	9
chr2	89476039	89495620	Non2Can	73	0	1	9
chr20	29632721	29638927	Non2Can	65	0	9	81
chr2	227702966	227704125	Non2Can	73	0	1	9
chr8	126104200	126108905	Non2Can	73	0	1	9
chr6	32485323	32520633	Can2Non	37	20	37	330
chr19	8312446	8315928	Non2Can	68	0	6	53
chr14	106090726	106134496	Non2Can	7	0	67	574
chr3	112141770	112178630	Can2Non	45	1	29	247
chr22	24051428	24051973	Non2Can	0	0	74	618
chr16	28846720	28846867	Can2Non	12	0	62	513
chr14	57948378	57949783	Can2Non	37	0	37	299
chr14	53519980	53521156	Non2Can	73	0	1	8
chr22	23241822	23247193	Non2Can	73	0	1	8
chr6	32152133	32152257	Non2Can	73	0	1	8
chr13	95275393	95278220	Non2Can	73	0	1	8
chr22	23135451	23199193	Non2Can	73	0	1	8
chr14	106816025	106816128	Non2Can	73	0	1	8
chr2	15415942	15417134	Non2Can	73	0	1	8
chr19	17971029	17972102	Non2Can	58	0	16	127
chrX	1860919	1862400	Non2Can	64	0	10	76
chr9	98208672	98209193	Non2Can	72	0	2	15
chr6	29857509	29912303	Non2Can	70	0	4	29
chr5	240591	241031	Non2Can	59	0	15	106
chr9	132613699	132614819	Non2Can	73	0	1	7
chr2	89417035	89513111	Non2Can	73	0	1	7
chr17	34888244	34888357	Non2Can	73	0	1	7
chr11	67168306	67168539	Non2Can	73	0	1	7
chr14	106667699	106667771	Non2Can	73	0	1	7
chr1	234582718	234584226	Non2Can	72	0	2	14
chr19	16742476	16757907	Non2Can	73	0	1	7
chr17	4908265	4910210	Non2Can	73	0	1	7
chr19	36234246	36234653	Non2Can	67	0	7	48
chr19	42092224	42092817	Non2Can	8	0	66	450
chr6	29855976	29910779	Non2Can	71	0	3	20
chr7	38384941	38388711	Non2Can	43	0	31	202
chr14	106691874	106815924	Non2Can	72	0	2	13
chr6	32605317	32609232	Non2Can	41	14	33	213
chr9	6718101	6720863	Non2Can	57	0	17	108
chr6	32493948	32554116	Non2Can	70	0	4	25
chr5	130498369	130500753	Can2Non	6	0	68	423
chr9	19200461	19376531	Non2Can	0	0	74	455
chr10	73973089	73975594	Non2Can	67	0	7	42
chr19	12874244	12874342	Non2Can	73	0	1	6
chr16	80562683	80574706	Non2Can	73	0	1	6
chr22	35779219	35782509	Non2Can	73	0	1	6
chr14	64954701	64957079	Non2Can	73	0	1	6
chr8	110346033	110346122	Non2Can	73	0	1	6
chr2	120988375	120989644	Non2Can	9	0	65	388
chr12	31227478	31231324	Non2Can	24	0	50	286
chr1	109825358	109825685	Non2Can	0	0	74	423
chr8	130365226	130382553	Non2Can	62	0	12	68
chr6	31236826	31321949	Non2Can	60	0	14	79
chr6	74229256	74229606	Non2Can	4	0	70	395
chr6	31632684	31633351	Non2Can	55	0	19	106
chr4	119513276	119517068	Non2Can	27	0	47	259
chr2	89475859	89609708	Non2Can	72	0	2	11
chr10	11284640	11285051	Non2Can	46	0	28	153
chr6	29911226	29911943	Non2Can	15	0	59	317
chr2	131221168	131414631	Non2Can	2	0	72	380
chr6	32627987	32629476	Non2Can	49	0	25	129
chr11	64008604	64009881	Non2Can	65	0	9	46
chr3	112141770	112149409	Can2Non	45	0	29	147
chr17	18205748	18205854	Non2Can	73	0	1	5
chr6	31239406	31324496	Can2Non	17	4	57	285
chr14	106552592	106552713	Non2Can	73	0	1	5
chr22	19950721	19951089	Non2Can	73	0	1	5
chr13	48643459	48651289	Non2Can	73	0	1	5
chr13	48643459	48653980	Non2Can	73	0	1	5
chr1	224195152	224197022	Non2Can	73	0	1	5
chr12	10744985	10746470	Non2Can	73	0	1	5
chr7	44161708	44161934	Non2Can	73	0	1	5
chr16	4414425	4414598	Non2Can	73	0	1	5
chr22	23135439	23248512	Non2Can	73	0	1	5
chr5	77860707	77928087	Non2Can	73	0	1	5
chr17	18602770	18604659	Non2Can	73	0	1	5
chr12	51567274	51568330	Non2Can	73	0	1	5
chr17	48450638	48452547	Non2Can	73	0	1	5
chr19	58817577	58823532	Non2Can	68	0	6	29
chr4	76783740	76807253	Non2Can	0	0	74	347
chr3	98434365	98434494	Can2Non	18	0	56	259
chr2	75185854	75186468	Non2Can	19	0	55	254
chr6	29797209	29857121	Non2Can	69	0	5	23
chr7	44114141	44116108	Non2Can	72	0	2	9
chr17	36956206	36957474	Non2Can	72	0	2	9
chr6	33048660	33052805	Non2Can	53	0	21	93
chr6	32489766	32632660	Non2Can	62	0	12	53
chr14	24914778	24943393	Non2Can	4	0	70	309
chr2	65130809	65132125	Non2Can	15	0	59	260
chr19	50837444	50837564	Non2Can	48	0	26	113
chr1	162776740	162782088	Non2Can	68	0	6	26
chr19	42092548	42092817	Non2Can	6	0	68	293
chr6	31236760	31321883	Can2Non	4	0	70	301
chr12	117486963	117491704	Non2Can	49	0	25	106
chr6	31118896	31122273	Non2Can	65	0	9	38
chr6	32485409	32520721	Non2Can	40	0	34	143
chr1	95699871	95702899	Non2Can	64	0	10	42
chr6	32610885	32714516	Non2Can	50	0	24	100
chr16	57608999	57609350	Non2Can	67	0	7	29
chr14	106805281	106877692	Non2Can	60	0	14	56
chr12	27849911	27863532	Non2Can	66	0	8	32
chr12	6979133	6979213	Non2Can	65	0	9	36
chr1	86123658	86142919	Non2Can	73	0	1	4
chr2	27573266	27578965	Non2Can	73	0	1	4
chr22	45718049	45718252	Non2Can	73	0	1	4
chr7	45017024	45018466	Non2Can	73	0	1	4
chr2	89161433	89246821	Non2Can	73	0	1	4
chr20	13604161	13604563	Non2Can	73	0	1	4
chr20	30327146	30330344	Non2Can	73	0	1	4
chr6	29856292	29895004	Non2Can	72	0	2	8
chr9	117371280	117373415	Non2Can	73	0	1	4
chr18	67534647	67535185	Non2Can	17	0	57	222
chr12	112845841	112846044	Non2Can	57	0	17	66
chr5	33989607	33994183	Non2Can	67	0	7	27
chr7	128578299	128582125	Non2Can	17	0	57	218
chr6	31239513	31324511	Non2Can	69	0	5	19
chr14	106805281	106829667	Non2Can	60	0	14	53
chr6	32489790	32525725	Non2Can	70	0	4	15
chr14	106109764	106134808	Non2Can	23	0	51	191
chr6	32487086	32522407	Non2Can	60	0	14	52
chr19	35822830	35822922	Non2Can	71	0	3	11
chr1	5935160	5937153	Non2Can	1	0	73	267
chr6	32905233	32906654	Non2Can	66	0	8	29
chr6	32490536	32557420	Non2Can	21	0	53	192
chr12	92731283	92751307	Non2Can	13	0	61	219
chr1	109825358	109825696	Non2Can	0	0	74	263
chr6	29896259	29912303	Non2Can	70	0	4	14
chr6	32632588	32729451	Non2Can	33	0	41	138
chr19	58003579	58004224	Non2Can	8	0	66	221
chr8	93933888	93934785	Non2Can	68	0	6	20
chr6	3022935	3023386	Non2Can	4	0	70	231
chr6	32549437	32629848	Non2Can	4	0	70	230
chr6	31238940	31323999	Non2Can	28	0	46	145
chr8	21960696	21961663	Non2Can	73	0	1	3
chr6	10702722	10702801	Non2Can	71	0	3	9
chr19	55751774	55752313	Non2Can	73	0	1	3
chr11	87883123	87884977	Non2Can	73	0	1	3
chr16	3551356	3554720	Non2Can	73	0	1	3
chr18	33219313	33234524	Non2Can	73	0	1	3
chr22	23241822	23263595	Non2Can	73	0	1	3
chr2	33749615	33752242	Non2Can	73	0	1	3
chr4	122789201	122789691	Non2Can	73	0	1	3
chr12	125397364	125397822	Non2Can	73	0	1	3
chr2	89160410	89161050	Non2Can	73	0	1	3
chr22	38212328	38212590	Non2Can	73	0	1	3
chr2	27577122	27578965	Non2Can	73	0	1	3
chr8	2536697	2562746	Non2Can	73	0	1	3
chr6	167352250	167352383	Non2Can	73	0	1	3
chr1	563932	570096	Non2Can	73	0	1	3
chr3	101401132	101401273	Non2Can	71	0	3	9
chr2	89417035	89619486	Non2Can	73	0	1	3
chr2	42950175	42950610	Non2Can	73	0	1	3
chr11	9459832	9462005	Non2Can	73	0	1	3
chr5	54586172	54586937	Non2Can	73	0	1	3
chr5	134042543	134044403	Non2Can	73	0	1	3
chr22	22735614	22764513	Non2Can	73	0	1	3
chr22	22735654	22764513	Non2Can	73	0	1	3
chr10	32634551	32635026	Non2Can	73	0	1	3
chr8	27293306	27294639	Non2Can	73	0	1	3
chr5	98192443	98193884	Non2Can	73	0	1	3
chr14	107170520	107170633	Non2Can	73	0	1	3
chr1	79093775	79094636	Non2Can	73	0	1	3
chr8	100904275	100905867	Can2Non	3	0	71	212
chr8	109215367	109215630	Non2Can	25	0	49	146
chr9	127624677	127626267	Non2Can	25	0	49	145
chr4	106816880	106819055	Non2Can	40	0	34	99
chr17	66352945	66364692	Non2Can	28	0	46	132
chr17	41290939	41291954	Non2Can	33	0	41	117
chr18	5240708	5241698	Non2Can	48	0	26	74
chr10	11284746	11285051	Non2Can	46	0	28	79
chr7	45024025	45025721	Non2Can	1	0	73	205
chr5	158527846	158532033	Non2Can	0	0	74	207
chr11	130764564	130764885	Non2Can	12	0	62	172
chr14	31896998	31897350	Non2Can	0	0	74	205
chr6	166745533	166746765	Non2Can	0	0	74	204
chr8	22932001	22932123	Non2Can	2	0	72	198
chr6	32628965	32725390	Non2Can	32	0	42	114
chr20	18393497	18394992	Non2Can	2	0	72	195
chr12	48888762	48889964	Non2Can	0	0	74	200
chr6	29858658	29913457	Non2Can	6	0	68	179
chr14	106106956	106203744	Non2Can	66	0	8	21
chr16	87764265	87782279	Non2Can	24	0	50	131
chr1	153936179	153936590	Non2Can	69	0	5	13
chr16	87790083	87791529	Non2Can	69	0	5	13
chr6	116579480	116579609	Non2Can	64	0	10	26
chr1	144618296	144619347	Can2Non	25	13	49	126
chr22	31003382	31006861	Non2Can	60	0	14	36
chr6	32627384	32723596	Non2Can	38	0	36	92
chr6	33036998	33037418	Non2Can	54	0	20	50
chr17	76113737	76113883	Non2Can	72	0	2	5
chr16	2011320	2011498	Non2Can	70	0	4	10
chr19	7756915	7757156	Non2Can	70	0	4	10
chr10	112658408	112667508	Non2Can	72	0	2	5
chrX	1853089	1862400	Non2Can	64	0	10	25
chr5	112316807	112319671	Non2Can	72	0	2	5
chr22	23006969	23040463	Non2Can	70	0	4	10
chr6	31632684	31633638	Non2Can	55	0	19	46
chr18	43671817	43673145	Non2Can	30	0	44	104
chr14	106877698	107083337	Non2Can	63	0	11	26
chr6	32549609	32636138	Non2Can	4	0	70	161
chr6	32525766	32551959	Can2Non	22	1367	52	119
chr2	178188124	178196870	Can2Non	39	0	35	80
chr14	106322322	106361708	Non2Can	62	0	12	27
chr19	51305514	51308094	Non2Can	25	0	49	109
chr2	131221208	131414671	Non2Can	65	0	9	20
chr7	7254865	7273934	Non2Can	38	0	36	79
chr14	23044133	23047800	Non2Can	53	0	21	46
chr6	29858546	29913346	Non2Can	58	0	16	35
chr19	21710312	21712460	Non2Can	40	0	34	73
chr6	32411702	32412568	Non2Can	53	0	21	45
chr6	32546826	32548024	Non2Can	5	0	69	146
chr6	31324022	31327418	Non2Can	37	0	37	76
chr19	33865321	33870050	Non2Can	42	0	32	65
chr7	30608605	30612331	Non2Can	70	0	4	8
chr17	37650947	37657482	Non2Can	72	0	2	4
chr4	2008926	2009707	Non2Can	73	0	1	2
chr14	106090750	106134520	Non2Can	73	0	1	2
chr2	114353092	114353261	Non2Can	73	0	1	2
chr9	139306274	139306449	Non2Can	73	0	1	2
chr16	28943933	28944259	Non2Can	73	0	1	2
chr7	135263663	135269658	Non2Can	66	0	8	16
chr6	31236796	31321919	Non2Can	72	0	2	4
chr16	4851586	4851793	Non2Can	73	0	1	2
chr21	20221644	20230170	Non2Can	69	0	5	10
chr11	60707110	60709522	Non2Can	71	0	3	6
chr11	60708762	60709522	Non2Can	71	0	3	6
chr11	64009685	64009881	Non2Can	65	0	9	18
chr19	54610277	54611750	Non2Can	73	0	1	2
chr1	226567874	226568769	Non2Can	73	0	1	2
chr8	74464554	74477466	Non2Can	73	0	1	2
chr11	60810660	60859769	Non2Can	73	0	1	2
chr13	25030630	25033182	Non2Can	73	0	1	2
chr16	9250617	9250693	Non2Can	73	0	1	2
chr22	23241818	23260357	Non2Can	73	0	1	2
chr5	70793778	70797389	Non2Can	73	0	1	2
chr4	68547931	68555007	Non2Can	73	0	1	2
chr4	185294692	185297595	Non2Can	73	0	1	2
chr20	35492561	35495188	Non2Can	73	0	1	2
chrX	1484064	1486834	Non2Can	73	0	1	2
chr12	3861799	3865724	Non2Can	73	0	1	2
chr7	150911277	150912021	Non2Can	73	0	1	2
chr1	205782713	205800396	Non2Can	73	0	1	2
chr11	67168306	67169199	Non2Can	73	0	1	2
chr17	6933322	6934790	Non2Can	73	0	1	2
chr21	46320320	46321488	Non2Can	73	0	1	2
chr3	42075542	42128585	Non2Can	73	0	1	2
chr14	20797532	20811656	Non2Can	73	0	1	2
chr3	42128159	42128585	Non2Can	73	0	1	2
chr18	61622100	61627392	Non2Can	73	0	1	2
chr21	47013622	47016306	Non2Can	73	0	1	2
chr2	32417205	32417405	Non2Can	73	0	1	2
chr1	44438006	44438107	Non2Can	73	0	1	2
chr1	27561802	27587243	Non2Can	73	0	1	2
chr22	42904755	42966849	Non2Can	73	0	1	2
chr13	101256644	101257310	Non2Can	73	0	1	2
chr9	42251575	42252442	Non2Can	71	0	3	6
chr2	159499112	159514643	Non2Can	73	0	1	2
chr21	46950861	46951303	Non2Can	73	0	1	2
chr4	68357796	68357898	Non2Can	73	0	1	2
chr2	231077742	231079287	Non2Can	73	0	1	2
chr6	31239599	31239776	Non2Can	71	0	3	6
chr3	119276775	119277310	Non2Can	56	0	18	35
chr1	156532250	156532379	Non2Can	0	0	74	140
chr6	29896255	29911928	Non2Can	66	0	8	15
chr3	112141770	112198302	Can2Non	45	0	29	54
chr6	29797418	29925439	Non2Can	67	5	7	13
chr6	32490536	32497902	Non2Can	20	0	54	99
chr22	29951988	29952227	Non2Can	29	0	45	81
chr19	45596785	45629963	Non2Can	55	0	19	34
chr1	165600530	165601468	Non2Can	14	0	60	105
chr20	43595244	43595870	Non2Can	66	0	8	14
chr6	32486364	32520756	Non2Can	52	0	22	38
chr11	77838482	77850519	Non2Can	22	0	52	87
chr1	161110902	161123672	Non2Can	71	0	3	5
chr12	76954013	76955989	Non2Can	71	0	3	5
chr22	24236391	24236640	Non2Can	71	0	3	5
chr1	63959957	63974199	Non2Can	71	0	3	5
chr6	32549525	32551913	Non2Can	30	0	44	73
chr8	8999186	9008073	Non2Can	42	0	32	53
chr20	18393497	18393612	Non2Can	2	0	72	119
chr19	21710312	21711886	Non2Can	40	0	34	56
chr6	32523437	32550312	Non2Can	9	0	65	106
chr1	39492078	39494395	Non2Can	1	0	73	118
chr3	75482021	75484166	Non2Can	69	0	5	8
chr6	33048693	33052762	Non2Can	39	0	35	56
chr6	31239047	31324465	Non2Can	69	0	5	8
chr17	62528825	62528957	Non2Can	69	0	5	8
chr17	53076812	53076987	Can2Non	38	0	36	57
chrX	63264948	63265092	Non2Can	67	0	7	11
chr2	27357036	27357155	Non2Can	67	0	7	11
chr3	112141770	112176664	Can2Non	45	0	29	45
chr19	53700515	53703877	Can2Non	12	0	62	96
chr17	42254010	42258991	Can2Non	8	0	66	102
chr5	428121	430061	Non2Can	25	0	49	74
chr12	8385203	8386872	Can2Non	48	2	26	39
chr6	32536741	32552931	Non2Can	70	1	4	6
chr6	32627484	32723697	Non2Can	32	0	42	63
chr7	65870720	65872277	Non2Can	70	0	4	6
chr22	23198809	23199141	Non2Can	72	0	2	3
chr17	76108406	76108738	Non2Can	72	0	2	3
chr2	242206309	242212176	Non2Can	72	0	2	3
chr6	43173973	43176909	Non2Can	72	0	2	3
chr6	32629918	32726800	Non2Can	72	0	2	3
chr1	28165363	28167502	Non2Can	72	0	2	3
chr17	36956206	36966837	Non2Can	72	0	2	3
chr7	150141654	150144164	Non2Can	39	0	35	51
chr12	133306944	133307008	Non2Can	63	0	11	16
chr6	31238052	31322889	Non2Can	10	0	64	93
chr16	69370615	69372928	Non2Can	32	0	42	61
chr21	37876610	37881542	Non2Can	1	0	73	106
chr2	65130809	65131226	Non2Can	15	0	59	85
chr11	5688941	5689145	Non2Can	53	0	21	30
chr19	54721203	54778778	Non2Can	67	0	7	10
chr6	32484896	32520208	Non2Can	55	0	19	27
chr14	93771019	93799166	Non2Can	50	0	24	34
chr6	32489856	32525870	Non2Can	38	0	36	50
chr11	827711	828230	Non2Can	27	0	47	65
chr20	61646647	61663634	Non2Can	8	0	66	91
chr13	78036426	78036646	Can2Non	26	0	48	66
chr1	75218109	75221702	Non2Can	71	0	3	4
chr7	45007557	45008502	Non2Can	53	0	21	28
chr14	106090989	106134664	Non2Can	68	0	6	8
chr22	24236241	24236640	Non2Can	71	0	3	4
chr19	7757268	7757414	Non2Can	52	0	22	29
chr11	65480529	65480792	Non2Can	0	0	74	97
chr6	30457772	30458066	Non2Can	6	0	68	89
chr16	85951681	85952023	Non2Can	51	0	23	30
chr6	29895663	29911737	Non2Can	60	0	14	18
chr11	67414490	67414987	Non2Can	3	0	71	91
chr3	153990249	153991511	Can2Non	56	0	18	23
chr20	61660876	61663634	Non2Can	8	0	66	83
chr22	50635751	50635849	Non2Can	46	0	28	35
chr9	99114391	99118867	Non2Can	70	0	4	5
chr6	32552058	32632679	Non2Can	47	0	27	33
chr6	29910403	29910606	Non2Can	24	0	50	61
chr6	31239541	31239630	Non2Can	55	0	19	23
chr14	106109453	106134496	Non2Can	7	0	67	81
chr6	29912373	29980447	Non2Can	69	0	5	6
chr17	38064467	38065211	Can2Non	11	0	63	75
chr6	32610561	32611070	Can2Non	16	5	58	68
chr6	32496968	32556476	Non2Can	41	0	33	38
chr14	106109593	106207863	Non2Can	53	0	21	24
chr11	111229044	111229127	Non2Can	7	0	67	76
chr18	11905952	11906202	Can2Non	14	0	60	68
chr3	141744063	141747421	Non2Can	66	0	8	9
chr22	17528316	17537478	Non2Can	66	0	8	9
chr6	31236852	31349757	Can2Non	48	0	26	29
chr6	33052904	33052987	Non2Can	39	0	35	39
chr6	32525746	32551939	Non2Can	16	0	58	64
chr7	2376916	2393634	Non2Can	24	0	50	55
chr13	114822137	114822708	Non2Can	33	0	41	45
chr22	23995539	24002052	Can2Non	3	0	71	77
chr8	99205318	99205613	Can2Non	14	0	60	65
chr19	39308188	39321718	Non2Can	59	0	15	16
chr11	827711	828260	Non2Can	27	0	47	50
chr14	58762531	58764673	Can2Non	42	0	32	34
chr19	58003579	58005736	Non2Can	8	0	66	70
chr22	23165663	23199114	Non2Can	57	0	17	18
chr11	18344287	18352435	Non2Can	55	0	19	20
chr4	169317278	169321977	Can2Non	22	1	52	54
chr10	11569566	11604401	Non2Can	37	0	37	38
chr19	12562509	12568245	Non2Can	18	0	56	57
chr7	91875857	91924203	Non2Can	73	0	1	1
chr14	106453095	106539240	Non2Can	73	0	1	1
chr1	153735838	153736282	Non2Can	68	0	6	6
chr7	158555856	158557373	Non2Can	73	0	1	1
chr17	38297324	38297460	Non2Can	72	0	2	2
chr17	2549826	2578384	Non2Can	73	0	1	1
chr4	154554617	154555344	Non2Can	73	0	1	1
chr6	29764160	29920002	Non2Can	68	1	6	6
chr5	171583792	171601623	Non2Can	73	0	1	1
chr15	64201022	64203293	Non2Can	73	0	1	1
chr12	27858895	27863532	Non2Can	66	0	8	8
chr12	54215208	54242643	Non2Can	17	0	57	57
chr15	44620985	44621317	Non2Can	73	0	1	1
chr2	152980452	152982740	Non2Can	73	0	1	1
chr5	111446140	111446750	Non2Can	73	0	1	1
chr6	43190634	43191019	Non2Can	71	0	3	3
chr22	24123596	24124410	Non2Can	73	0	1	1
chr4	174294666	174295111	Non2Can	73	0	1	1
chr2	112642803	112645475	Non2Can	73	0	1	1
chr14	23042399	23241479	Non2Can	73	0	1	1
chr19	571596	571783	Non2Can	63	0	11	11
chr2	89476039	89544493	Non2Can	73	0	1	1
chr2	89160411	89161398	Non2Can	73	0	1	1
chr1	31973182	31981743	Non2Can	73	0	1	1
chr14	53519980	53521122	Non2Can	73	0	1	1
chr22	36622384	36663438	Non2Can	73	0	1	1
chr22	23241822	23260361	Non2Can	73	0	1	1
chr17	80901976	80904755	Non2Can	73	0	1	1
chr11	73613900	73639920	Non2Can	73	0	1	1
chr2	89326860	89492156	Non2Can	73	0	1	1
chr11	118267744	118269950	Non2Can	73	0	1	1
chr2	89326860	89442111	Non2Can	73	0	1	1
chr11	108170187	108170441	Non2Can	73	0	1	1
chr19	39306705	39306924	Non2Can	73	0	1	1
chr6	36477711	36483115	Non2Can	73	0	1	1
chr10	72645686	72646347	Non2Can	73	0	1	1
chr16	57387883	57398411	Non2Can	73	0	1	1
chr1	1594950	1617485	Non2Can	73	0	1	1
chr14	66100480	66100938	Non2Can	73	0	1	1
chr19	54610257	54611750	Non2Can	73	0	1	1
chr14	106878070	107083701	Non2Can	65	0	9	9
chr17	27093725	27157699	Non2Can	73	0	1	1
chr4	1901676	1902353	Non2Can	73	0	1	1
chr1	231146921	231147086	Non2Can	73	0	1	1
chr16	30200257	30394219	Non2Can	73	0	1	1
chr11	134132516	134132716	Non2Can	73	0	1	1
chr22	23237056	23237555	Non2Can	73	0	1	1
chr22	22730731	22764305	Non2Can	73	0	1	1
chr20	62666244	62666829	Non2Can	72	0	2	2
chr22	22735523	22764422	Non2Can	73	0	1	1
chr11	804463	805954	Non2Can	73	0	1	1
chr12	75785562	75796797	Non2Can	73	0	1	1
chr8	102701418	102705019	Non2Can	73	0	1	1
chr12	57011316	57013845	Non2Can	72	0	2	2
chr22	41645821	41646381	Non2Can	73	0	1	1
chr16	89971504	89972606	Non2Can	73	0	1	1
chr9	140008469	140008915	Non2Can	73	0	1	1
chr9	140008469	140008695	Non2Can	73	0	1	1
chr18	12991444	12999420	Non2Can	73	0	1	1
chr11	122933405	122933702	Non2Can	73	0	1	1
chr1	52039804	52042849	Non2Can	73	0	1	1
chr19	45532542	45535887	Non2Can	73	0	1	1
chr4	49633559	49659688	Non2Can	73	0	1	1
chr19	8923898	8926313	Non2Can	73	0	1	1
chr8	2536697	2585870	Non2Can	73	0	1	1
chr18	68740865	68744719	Non2Can	73	0	1	1
chr8	2536697	2537054	Non2Can	73	0	1	1
chr2	242206309	242208616	Non2Can	72	0	2	2
chr22	22712584	22735567	Non2Can	73	0	1	1
chr5	34389743	34402305	Non2Can	73	0	1	1
chr20	15480492	15747855	Non2Can	73	0	1	1
chr16	28844829	28845417	Non2Can	73	0	1	1
chr19	24010695	24040209	Non2Can	73	0	1	1
chr16	9250617	9250702	Non2Can	73	0	1	1
chr1	225975951	225976942	Non2Can	73	0	1	1
chr19	48018255	48018481	Non2Can	71	0	3	3
chr5	176078901	176079739	Non2Can	73	0	1	1
chrX	1874878	1897337	Non2Can	73	0	1	1
chr22	23241818	23263591	Non2Can	73	0	1	1
chr17	8275126	8275241	Non2Can	73	0	1	1
chrX	1895277	1897337	Non2Can	73	0	1	1
chr17	78092156	78092447	Non2Can	73	0	1	1
chr6	43174248	43176909	Non2Can	72	0	2	2
chr16	1515339	1521584	Non2Can	73	0	1	1
chr13	45958874	45963875	Non2Can	73	0	1	1
chr15	41001314	41036340	Non2Can	73	0	1	1
chr1	91481077	91486194	Non2Can	73	0	1	1
chr2	89161433	89326670	Non2Can	73	0	1	1
chr1	541505	570180	Non2Can	73	0	1	1
chr22	22556534	22677155	Non2Can	73	0	1	1
chr2	171850466	171851616	Non2Can	73	0	1	1
chr16	23076140	23079340	Non2Can	73	0	1	1
chr6	32482050	32544146	Non2Can	73	0	1	1
chr4	119196977	119200849	Non2Can	73	0	1	1
chr4	57175045	57176832	Non2Can	73	0	1	1
chr7	74306952	74310238	Non2Can	73	0	1	1
chr1	161133771	161133957	Non2Can	73	0	1	1
chr1	155983139	155984752	Non2Can	73	0	1	1
chr4	183838144	183838441	Non2Can	73	0	1	1
chr18	19249899	19282277	Non2Can	73	0	1	1
chr16	33916077	33963363	Non2Can	73	0	1	1
chr16	33962260	33964076	Non2Can	73	0	1	1
chr14	73006802	73008141	Non2Can	73	0	1	1
chr9	20933102	20944631	Non2Can	73	0	1	1
chr6	18171710	18191370	Non2Can	73	0	1	1
chr5	154320809	154330381	Non2Can	73	0	1	1
chr1	6582674	6585093	Non2Can	73	0	1	1
chr22	42504167	42504231	Non2Can	73	0	1	1
chr20	30327146	30345210	Non2Can	73	0	1	1
chr16	57292496	57293912	Non2Can	72	0	2	2
chr17	4832379	4838517	Non2Can	73	0	1	1
chr2	136813506	136835326	Non2Can	73	0	1	1
chr6	52142398	52143540	Non2Can	73	0	1	1
chr19	58920532	58921290	Non2Can	72	0	2	2
chr17	6933322	6943082	Non2Can	73	0	1	1
chr14	106324413	106324469	Non2Can	73	0	1	1
chr14	106177975	106324469	Non2Can	73	0	1	1
chr1	161252001	161258329	Non2Can	73	0	1	1
chr17	6933322	6940046	Non2Can	73	0	1	1
chr2	77235267	77236150	Non2Can	73	0	1	1
chr10	127500859	127503605	Non2Can	73	0	1	1
chr14	106667690	106667771	Non2Can	73	0	1	1
chr2	89160113	89165106	Non2Can	73	0	1	1
chr5	77860707	77900538	Non2Can	73	0	1	1
chr8	48794658	48798508	Non2Can	73	0	1	1
chr6	31700175	31701346	Non2Can	73	0	1	1
chr17	45906036	45908821	Non2Can	73	0	1	1
chr18	60227877	60230245	Non2Can	73	0	1	1
chr11	122933405	122933752	Non2Can	73	0	1	1
chr2	89513065	89619437	Non2Can	73	0	1	1
chr14	106324738	106326240	Non2Can	73	0	1	1
chr1	27585486	27587243	Non2Can	73	0	1	1
chr16	71488165	71490667	Non2Can	73	0	1	1
chr1	570253	583424	Non2Can	73	0	1	1
chr12	72059681	72067983	Non2Can	73	0	1	1
chr1	36921978	36923524	Non2Can	73	0	1	1
chr5	159475848	159479398	Non2Can	73	0	1	1
chr1	119693369	119693490	Non2Can	73	0	1	1
chr12	51567274	51569326	Non2Can	73	0	1	1
chr22	23029637	23055385	Non2Can	73	0	1	1
chr15	80207017	80215497	Non2Can	73	0	1	1
chr3	10107663	10108879	Non2Can	73	0	1	1
chr11	82978572	82984690	Non2Can	73	0	1	1
chr7	151875098	151883636	Non2Can	73	0	1	1
chr19	16742476	16757931	Non2Can	73	0	1	1
chr10	98436958	98460560	Non2Can	73	0	1	1
chr12	102205373	102224337	Non2Can	73	0	1	1
chr15	31536807	31537438	Non2Can	73	0	1	1
chr19	7756943	7757328	Non2Can	72	0	2	2
chr6	135290476	135290557	Non2Can	73	0	1	1
chr9	125007620	125008166	Non2Can	73	0	1	1
chr11	73502141	73515176	Non2Can	73	0	1	1
chr16	15086839	15091610	Non2Can	72	0	2	2
chr1	229613518	229619801	Non2Can	73	0	1	1
chr4	129812292	129832276	Non2Can	73	0	1	1
chr17	29591193	29603005	Non2Can	73	0	1	1
chr22	23029706	23063437	Non2Can	73	0	1	1
chr7	114562332	114562982	Non2Can	73	0	1	1
chr22	40796813	40798143	Non2Can	73	0	1	1
chr14	106805407	107095326	Non2Can	71	0	3	3
chr8	126106775	126108905	Non2Can	73	0	1	1
chr1	20083323	20107073	Non2Can	73	0	1	1
chr1	20083323	20097035	Non2Can	73	0	1	1
chr4	184008024	184026221	Non2Can	73	0	1	1
chr3	101378872	101379760	Non2Can	73	0	1	1
chr2	175446167	175449967	Non2Can	73	0	1	1
chr15	80452824	80454588	Non2Can	73	0	1	1
chr16	88905763	88905858	Non2Can	73	0	1	1
chr17	73897975	73898101	Non2Can	73	0	1	1
chr19	53015171	53057203	Non2Can	73	0	1	1
chr18	74495345	74509034	Non2Can	73	0	1	1
chr14	76664148	76666223	Non2Can	73	0	1	1
chr1	217687471	217688164	Non2Can	73	0	1	1
chr7	66177211	66199794	Non2Can	73	0	1	1
chr20	25003756	25004102	Non2Can	73	0	1	1
chr9	117372948	117373415	Non2Can	73	0	1	1
chr9	117371426	117373415	Non2Can	73	0	1	1
chr2	219231805	219232314	Non2Can	0	0	74	73
chr6	29857248	29912012	Can2Non	14	49	60	59
chr11	118952024	118952174	Non2Can	27	0	47	46
chr2	232378343	232378793	Can2Non	3	0	71	69
chr6	32609335	32610935	Non2Can	44	0	30	29
chr14	103921690	103923479	Non2Can	28	0	46	44
chr6	33052871	33095739	Non2Can	35	0	39	37
chr10	104184952	104192283	Can2Non	10	0	64	60
chr7	150141654	150142075	Non2Can	39	0	35	32
chr6	32525805	32551997	Non2Can	52	0	22	20
chr6	31324662	31324863	Can2Non	11	0	63	57
chr13	39613186	39613273	Non2Can	53	0	21	19
chr21	37874726	37881542	Non2Can	1	0	73	66
chr6	29857331	29896056	Non2Can	66	32	8	7
chr1	28696336	28719331	Non2Can	59	0	15	13
chr9	135896467	135897369	Non2Can	4	0	70	60
chr1	161562032	161569420	Non2Can	7	0	67	57
chr11	65623713	65624026	Non2Can	7	0	67	57
chr16	21188648	21190796	Can2Non	41	0	33	28
chr1	160966430	160976836	Non2Can	37	0	37	31
chr2	234758538	234761211	Non2Can	62	0	12	10
chr7	25191303	25193361	Non2Can	68	0	6	5
chr6	32615919	32719116	Non2Can	56	0	18	15
chr3	100077188	100084204	Non2Can	39	0	35	29
chr11	7526103	7527110	Non2Can	10	0	64	53
chr7	1095876	1097128	Non2Can	51	0	23	19
chr21	43429693	43444415	Non2Can	34	0	40	33
chr19	17449064	17449158	Non2Can	57	0	17	14
chr6	32488241	32550432	Non2Can	24	0	50	41
chr11	67640812	67641828	Non2Can	63	0	11	9
chr14	106877698	107095207	Non2Can	63	0	11	9
chr6	29864599	29896002	Can2Non	9	5	65	53
chr6	32538090	32554296	Non2Can	21	0	53	43
chr7	99954455	99955887	Non2Can	48	0	26	21
chr21	35389513	35389742	Can2Non	2	0	72	58
chr6	29912396	29912840	Non2Can	69	0	5	4
chr9	136341545	136342157	Non2Can	69	0	5	4
chr11	86947726	86998445	Non2Can	20	0	54	43
chr22	47172913	47188417	Non2Can	11	0	63	50
chr10	97994332	98002491	Non2Can	0	0	74	58
chr6	32525877	32551968	Non2Can	33	0	41	32
chr6	29913428	29977467	Non2Can	43	0	31	24
chr6	32600536	32610405	Non2Can	30	0	44	34
chr11	93800909	93862494	Non2Can	10	0	64	49
chr4	10011278	10017388	Can2Non	23	0	51	39
chr10	120920587	120921852	Non2Can	28	0	46	35
chr5	158529392	158532033	Non2Can	0	0	74	56
chr1	93709069	93728760	Non2Can	33	0	41	31
chr16	1817919	1818140	Non2Can	70	0	4	3
chr14	36133753	36133848	Non2Can	62	0	12	9
chr17	75209655	75210000	Non2Can	70	0	4	3
chr7	55603358	55608989	Non2Can	66	0	8	6
chr7	5566844	5566927	Non2Can	70	0	4	3
chr17	41622738	41622926	Non2Can	43	0	31	23
chr21	30830392	30969890	Non2Can	28	0	46	34
chr6	31238940	31323991	Non2Can	28	0	46	34
chr6	29856443	29901988	Non2Can	6	0	68	50
chr7	99954455	99955865	Non2Can	48	0	26	19
chr6	32151441	32151658	Non2Can	63	0	11	8
chr10	135208462	135209217	Non2Can	42	0	32	23
chr22	24567963	24572036	Non2Can	67	0	7	5
chr14	107083678	107095555	Non2Can	60	0	14	10
chr7	150141654	150143788	Non2Can	39	0	35	25
chr6	133065630	133068993	Non2Can	67	0	7	5
chr4	130031497	130032841	Non2Can	2	0	72	51
chr6	31129782	31130594	Can2Non	16	0	58	41
chr17	4885913	4886052	Non2Can	61	0	13	9
chr15	52350994	52353499	Non2Can	61	0	13	9
chr13	52345636	52345957	Non2Can	45	0	29	20
chr1	20982912	20987374	Non2Can	55	0	19	13
chr14	106209163	106237499	Non2Can	71	0	3	2
chr19	6562244	6562581	Non2Can	68	0	6	4
chr6	32600686	32605198	Can2Non	2	0	72	48
chr10	119029954	119036626	Non2Can	62	0	12	8
chr9	103115527	103116279	Non2Can	29	0	45	30
chr1	100431362	100432403	Non2Can	71	0	3	2
chr9	139835556	139835703	Non2Can	71	0	3	2
chr12	99038490	99038708	Non2Can	62	0	12	8
chr16	15219664	15221344	Non2Can	71	0	3	2
chr10	85899345	85901215	Non2Can	71	0	3	2
chr4	48272083	48293816	Non2Can	59	0	15	10
chr3	4856902	4857916	Non2Can	71	0	3	2
chr14	106452718	106602621	Non2Can	71	0	3	2
chr10	50085244	50097374	Non2Can	68	0	6	4
chr14	106359247	106377964	Non2Can	65	0	9	6
chr6	155587069	155606292	Non2Can	71	0	3	2
chr17	16830285	16830992	Can2Non	18	0	56	37
chr14	106090726	106109454	Non2Can	7	0	67	44
chr6	158609202	158613009	Non2Can	54	0	20	13
chr5	158527043	158532033	Non2Can	0	0	74	48
chr19	6432215	6436192	Can2Non	20	0	54	35
chr10	135082366	135082811	Can2Non	60	0	14	9
chr1	151205179	151205805	Non2Can	7	0	67	43
chr14	106090726	106235488	Non2Can	7	0	67	43
chr4	119513050	119517068	Non2Can	27	0	47	30
chr3	45715687	45715835	Can2Non	41	0	33	21
chr20	60963540	60964858	Non2Can	63	0	11	7
chr11	99508258	99508850	Can2Non	41	0	33	21
chr15	60060869	60061004	Non2Can	63	0	11	7
chr5	156729898	156730812	Non2Can	3	0	71	45
chr19	53455875	53456004	Non2Can	36	0	38	24
chr6	31632684	31633336	Non2Can	55	0	19	12
chr19	18197742	18209565	Can2Non	1	0	73	46
chr6	29856460	29902006	Can2Non	39	15	35	22
chr6	43352979	43365275	Non2Can	10	0	64	40
chr12	27850231	27863532	Non2Can	66	0	8	5
chr20	52554133	52556971	Can2Non	3	0	71	44
chr6	32606808	32710384	Non2Can	30	0	44	27
chrX	2632495	2633296	Non2Can	43	0	31	19
chr22	22922639	23135357	Non2Can	6	0	68	41
chr12	21807611	21810647	Can2Non	9	1	65	39
chr6	31238947	31324005	Non2Can	29	13	45	27
chr10	7390295	7390445	Non2Can	69	0	5	3
chr1	46028846	46032545	Non2Can	69	0	5	3
chr6	29795989	29910700	Non2Can	69	0	5	3
chr6	29913342	29913395	Non2Can	59	0	15	9
chr14	24563338	24566101	Non2Can	0	0	74	44
chr5	179233591	179237898	Non2Can	1	0	73	43
chr6	3022775	3023386	Non2Can	4	0	70	41
chr17	34311383	34416539	Non2Can	33	0	41	24
chr9	116190503	116191170	Non2Can	62	0	12	7
chr19	29699065	29702194	Non2Can	0	0	74	43
chr17	67175149	67175416	Non2Can	12	0	62	36
chr7	128280896	128281257	Can2Non	10	0	64	37
chr6	32497901	32557420	Non2Can	48	0	26	15
chr6	29797418	29857330	Non2Can	67	0	7	4
chr6	32520351	32546395	Non2Can	23	0	51	29
chr2	61249675	61258554	Non2Can	44	0	30	17
chr21	34144583	34157108	Can2Non	44	0	30	17
chr6	29760110	29910432	Non2Can	33	0	41	23
chr17	44225605	44230270	Non2Can	47	0	27	15
chr14	106110912	106209194	Non2Can	29	0	45	25
chr17	8111901	8113848	Non2Can	65	0	9	5
chr4	103423324	103446669	Non2Can	27	0	47	26
chr8	2549378	2562746	Non2Can	54	0	20	11
chr16	1838208	1838339	Non2Can	54	0	20	11
chr6	32487250	32629848	Non2Can	4	0	70	38
chr5	149826524	149827237	Non2Can	40	0	34	18
chr7	44161708	44162356	Non2Can	55	0	19	10
chr6	31315852	31324038	Non2Can	15	0	59	31
chr6	31237860	31237987	Can2Non	3	0	71	37
chr12	31227478	31231112	Non2Can	24	0	50	26
chr19	37482150	37482653	Non2Can	14	0	60	31
chr6	32596047	32600521	Can2Non	14	0	60	31
chr6	31315807	31322889	Non2Can	10	0	64	33
chrX	1540735	1544273	Non2Can	4	0	70	36
chr2	29150980	29152445	Non2Can	21	0	53	27
chr6	29911226	29975704	Non2Can	15	0	59	30
chr4	5726394	5731034	Non2Can	60	0	14	7
chr4	1388788	1389219	Non2Can	72	0	2	1
chr6	29797618	29912303	Non2Can	70	0	4	2
chr8	117878999	117886602	Non2Can	72	0	2	1
chr11	70047563	70056013	Non2Can	72	0	2	1
chr9	21814929	21815432	Non2Can	72	0	2	1
chr19	35999196	36000813	Non2Can	68	0	6	3
chr10	38654939	38658052	Non2Can	40	0	34	17
chr11	64694021	64694184	Non2Can	70	0	4	2
chr20	49703305	49731339	Non2Can	72	0	2	1
chr8	17090046	17091345	Non2Can	72	0	2	1
chr6	13226777	13228009	Non2Can	62	0	12	6
chr9	74556807	74561922	Non2Can	68	0	6	3
chr3	44793985	44929812	Non2Can	72	0	2	1
chr6	32538805	32555310	Can2Non	30	0	44	22
chr17	75452692	75452813	Non2Can	72	0	2	1
chr22	41245589	41246827	Non2Can	72	0	2	1
chr10	73993288	74002971	Non2Can	72	0	2	1
chr3	15127468	15130861	Non2Can	66	0	8	4
chr2	11597359	11602658	Non2Can	72	0	2	1
chr10	79795375	79795440	Non2Can	72	0	2	1
chr17	8065687	8065790	Non2Can	72	0	2	1
chr19	57005711	57006416	Non2Can	42	0	32	16
chr3	185135198	185135340	Non2Can	72	0	2	1
chr11	118631525	118633921	Non2Can	72	0	2	1
chr20	60557245	60557304	Non2Can	72	0	2	1
chr19	8312446	8315994	Non2Can	68	0	6	3
chr11	46450400	46454926	Non2Can	68	0	6	3
chr14	105178890	105179186	Non2Can	72	0	2	1
chr2	28248	31216	Non2Can	72	0	2	1
chr7	38390051	38412732	Non2Can	70	0	4	2
chr22	23198695	23199141	Non2Can	72	0	2	1
chr14	81970650	81972442	Non2Can	72	0	2	1
chr21	20225028	20230627	Non2Can	72	0	2	1
chr2	8206378	8209186	Non2Can	72	0	2	1
chr19	8312446	8315657	Non2Can	68	0	6	3
chr10	18904902	18905113	Non2Can	68	0	6	3
chr11	3856875	3858827	Non2Can	66	0	8	4
chr19	8312446	8315999	Non2Can	68	0	6	3
chr10	97889859	97892343	Non2Can	72	0	2	1
chr6	31248886	31323999	Non2Can	68	0	6	3
chr16	1417816	1420131	Non2Can	72	0	2	1
chr19	7757183	7757328	Non2Can	72	0	2	1
chr5	130540246	130690507	Non2Can	72	0	2	1
chr21	34805178	34809235	Non2Can	72	0	2	1
chr11	27239029	27240206	Non2Can	70	0	4	2
chr2	179486477	179486567	Non2Can	72	0	2	1
chr6	29693033	29896056	Non2Can	66	0	8	4
chr16	68573475	68573661	Non2Can	72	0	2	1
chr9	132656065	132663687	Non2Can	72	0	2	1
chr6	31239391	31324185	Non2Can	58	0	16	8
chr17	77081816	77083155	Non2Can	72	0	2	1
chr17	77082851	77083155	Non2Can	72	0	2	1
chr5	79654868	79655438	Non2Can	72	0	2	1
chr19	7757059	7757156	Non2Can	70	0	4	2
chr1	202128599	202129673	Non2Can	72	0	2	1
chr11	118919937	118920268	Non2Can	70	0	4	2
chr2	180853371	180855108	Non2Can	72	0	2	1
chr2	114386290	114386753	Non2Can	72	0	2	1
chr4	1388604	1388789	Non2Can	72	0	2	1
chr19	4454102	4457612	Non2Can	70	0	4	2
chr2	242206309	242209331	Non2Can	72	0	2	1
chr16	19623747	19642526	Non2Can	72	0	2	1
chr6	32629918	32726629	Non2Can	72	0	2	1
chr22	22922332	23040463	Non2Can	70	0	4	2
chr22	23040644	23040712	Non2Can	72	0	2	1
chr11	32619550	32622235	Non2Can	72	0	2	1
chr6	32439591	32496315	Non2Can	21	0	53	26
chr22	47173573	47188417	Non2Can	4	0	70	34
chr6	32525764	32551891	Non2Can	39	0	35	17
chr17	67175149	67178294	Non2Can	12	0	62	30
chr7	38385117	38388711	Non2Can	43	0	31	15
chr17	45492285	45497368	Non2Can	47	0	27	13
chr15	64592922	64648187	Can2Non	1	0	73	35
chr13	24444334	24444558	Non2Can	53	0	21	10
chr6	33048660	33052759	Non2Can	53	0	21	10
chr12	98943084	99224808	Non2Can	57	0	17	8
chr6	31240427	31240636	Non2Can	59	0	15	7
chr12	6552883	6553056	Non2Can	33	0	41	19
chr1	207510595	207510674	Can2Non	35	0	39	18
chr5	118396226	118406501	Non2Can	48	0	26	12
chr7	2389787	2393634	Non2Can	24	0	50	23
chr3	112068666	112071283	Non2Can	36	0	38	17
chr6	31239554	31324643	Non2Can	47	0	27	12
chr10	31190984	31197862	Non2Can	56	0	18	8
chr11	64009133	64009881	Non2Can	65	0	9	4
chr20	29637955	29638927	Non2Can	65	0	9	4
chr8	25316659	25317756	Non2Can	31	0	43	19
chr16	11016347	11017060	Non2Can	24	0	50	22
chr2	113941089	113941981	Non2Can	49	0	25	11
chrX	2628321	2632463	Non2Can	58	0	16	7
chr10	13337606	13343438	Non2Can	0	0	74	32
chr2	47396556	47397873	Non2Can	9	0	65	28
chr6	32450148	32554098	Non2Can	60	0	14	6
chr22	37692973	37693605	Non2Can	67	0	7	3
chr19	53155172	53408918	Non2Can	34	0	40	17
chr3	56604698	56604955	Non2Can	1	0	73	31
chr19	48564925	48565255	Non2Can	1	0	73	31
chr3	40571807	40586472	Non2Can	36	0	38	16
chr6	31632684	31632764	Non2Can	55	0	19	8
chr9	115083805	115095750	Can2Non	43	0	31	13
chr10	63760080	63784432	Non2Can	0	0	74	31
chr16	12640308	12640507	Non2Can	19	0	55	23
chr10	51742618	51746925	Non2Can	62	0	12	5
chr3	141724386	141743952	Can2Non	45	0	29	12
chr15	74317268	74318533	Can2Non	20	0	54	22
chr6	32487423	32489674	Non2Can	42	0	32	13
chr6	32546826	32548523	Non2Can	5	0	69	28
chr13	114519038	114519115	Non2Can	32	0	42	17
chr6	32552090	32632657	Non2Can	22	0	52	21
chr7	150141654	150141852	Non2Can	39	0	35	14
chr9	135999136	135999447	Non2Can	69	0	5	2
chr7	130716071	130723313	Non2Can	69	0	5	2
chr6	31323367	31324005	Non2Can	29	0	45	18
chr6	32487211	32487946	Non2Can	69	0	5	2
chr17	45485045	45487013	Non2Can	64	0	10	4
chr20	49457268	49484562	Non2Can	69	0	5	2
chr19	34951471	34954914	Non2Can	69	0	5	2
chr17	38496319	38504568	Can2Non	16	0	58	23
chr13	45914955	45915177	Can2Non	31	0	43	17
chr3	60874170	61027719	Can2Non	3	0	71	28
chr5	167949993	167950109	Non2Can	51	0	23	9
chr1	85741683	85741979	Non2Can	33	0	41	16
chr5	179126103	179129493	Non2Can	30	0	44	17
chr6	32522570	32629848	Non2Can	4	0	70	27
chr16	21992021	21994413	Non2Can	61	0	13	5
chr1	43291409	43296120	Non2Can	48	0	26	10
chr7	46193842	46196054	Non2Can	27	0	47	18
chr21	44269178	44269284	Non2Can	53	0	21	8
chr6	32537569	32553754	Non2Can	53	0	21	8
chr12	49522604	49579658	Can2Non	8	0	66	25
chr12	53433484	53433925	Non2Can	0	0	74	28
chr12	113354543	113357194	Can2Non	29	0	45	17
chr12	27856553	27863532	Non2Can	66	0	8	3
chr12	27857848	27863532	Non2Can	66	0	8	3
chr2	172670852	172671631	Non2Can	66	0	8	3
chrX	12995342	13006942	Non2Can	66	0	8	3
chr11	58390339	58391503	Non2Can	55	0	19	7
chr22	23101256	23165342	Non2Can	55	0	19	7
chr6	32525914	32552003	Non2Can	33	0	41	15
chr6	36995351	37012782	Non2Can	63	0	11	4
chr2	173460751	173486145	Non2Can	52	0	22	8
chr6	32611151	32714784	Non2Can	38	0	36	13
chr20	37043871	37048221	Can2Non	49	0	25	9
chr2	216894792	216894979	Non2Can	7	0	67	24
chr2	9727655	9728294	Non2Can	57	0	17	6
chr10	38654939	38657453	Non2Can	40	0	34	12
chr17	33760081	33768582	Non2Can	0	0	74	26
chr2	114461509	114461587	Non2Can	34	0	40	14
chr6	33036998	33060099	Non2Can	54	0	20	7
chr6	29857205	29895930	Can2Non	22	2	52	18
chr10	121436545	121484125	Non2Can	19	0	55	19
chr18	61022532	61022635	Non2Can	10	0	64	22
chr3	100076447	100084204	Non2Can	39	0	35	12
chr6	32487352	32549541	Non2Can	39	0	35	12
chr3	100073671	100084204	Non2Can	39	0	35	12
chr9	33034328	33036551	Non2Can	39	0	35	12
chr6	2399012	2399100	Can2Non	5	0	69	23
chr10	132151664	132159811	Non2Can	71	0	3	1
chr17	79477482	79649760	Non2Can	71	0	3	1
chr7	117809448	117823975	Non2Can	65	0	9	3
chr3	52732715	52759547	Non2Can	71	0	3	1
chr1	155256018	155256964	Non2Can	71	0	3	1
chr12	108911050	108912180	Non2Can	71	0	3	1
chr3	113024001	113025048	Non2Can	71	0	3	1
chr8	103035081	103041238	Non2Can	71	0	3	1
chr20	48429483	48431545	Non2Can	71	0	3	1
chrX	118646771	118670785	Non2Can	71	0	3	1
chr6	32522748	32523043	Can2Non	8	0	66	22
chr10	19780550	19787414	Non2Can	71	0	3	1
chr6	32523094	32549967	Non2Can	71	0	3	1
chr17	44249598	44268698	Non2Can	47	0	27	9
chr16	15221246	15221344	Non2Can	71	0	3	1
chr6	29910803	29911116	Non2Can	59	0	15	5
chr6	87862208	87862560	Non2Can	68	0	6	2
chr14	106452718	106631081	Non2Can	71	0	3	1
chr9	93604271	93604420	Non2Can	71	0	3	1
chr19	8312446	8319383	Non2Can	68	0	6	2
chr8	42374879	42378705	Non2Can	71	0	3	1
chr14	93119405	93125743	Non2Can	71	0	3	1
chr2	221801875	221865488	Non2Can	71	0	3	1
chr19	2904170	2915520	Non2Can	71	0	3	1
chr2	128364999	128366274	Non2Can	50	0	24	8
chr9	131169924	131188286	Non2Can	71	0	3	1
chr22	17741910	17743686	Non2Can	71	0	3	1
chr9	103151242	103152731	Non2Can	71	0	3	1
chrX	1890706	1900367	Non2Can	71	0	3	1
chr8	15095286	15108363	Non2Can	71	0	3	1
chr6	126187156	126196035	Non2Can	71	0	3	1
chr17	1062584	1062877	Non2Can	71	0	3	1
chr1	100411361	100432403	Non2Can	71	0	3	1
chr3	194310361	194310497	Non2Can	71	0	3	1
chr12	129299433	129307943	Non2Can	71	0	3	1
chr11	9522817	9529324	Non2Can	62	0	12	4
chr6	32606771	32609087	Non2Can	68	0	6	2
chr8	28226096	28226298	Non2Can	71	0	3	1
chr19	19243173	19243466	Non2Can	71	0	3	1
chr8	566767	575675	Non2Can	68	0	6	2
chr2	190788873	190788931	Non2Can	71	0	3	1
chr19	58817577	58823563	Non2Can	68	0	6	2
chr6	32441245	32557467	Non2Can	71	0	3	1
chr6	32497946	32557467	Non2Can	71	0	3	1
chr6	33033388	33036796	Non2Can	53	0	21	7
chr1	10008525	10012251	Non2Can	71	0	3	1
chr9	130206653	130207074	Non2Can	71	0	3	1
chr9	139836372	139836498	Non2Can	71	0	3	1
chr14	69925181	69928415	Non2Can	71	0	3	1
chr15	85334114	85339128	Non2Can	71	0	3	1
chr22	42229362	42262413	Non2Can	71	0	3	1
chr1	238588811	238608031	Non2Can	71	0	3	1
chr1	21586885	21588253	Non2Can	71	0	3	1
chr16	20807442	20808208	Non2Can	71	0	3	1
chr6	31238995	31324091	Non2Can	71	0	3	1
chr11	68157520	68170236	Non2Can	71	0	3	1
chr3	44671036	44672302	Non2Can	71	0	3	1
chr6	31238177	31323130	Non2Can	71	0	3	1
chr13	25046889	25049610	Non2Can	25	0	49	16
chr1	236688175	236689268	Non2Can	37	0	37	12
chr6	31239405	31324496	Non2Can	43	0	31	10
chr12	31227478	31230879	Non2Can	24	0	50	16
chr3	76566699	76585005	Can2Non	27	0	47	15
chr1	236711446	236714386	Non2Can	4	0	70	22
chr6	135376624	135381353	Can2Non	7	0	67	21
chr7	128278951	128281257	Can2Non	10	0	64	20
chr16	58467852	58469596	Can2Non	42	0	32	10
chr1	156665778	156692307	Non2Can	0	0	74	23
chr13	114519038	114519191	Non2Can	32	0	42	13
chr17	76212862	76216828	Non2Can	9	0	65	20
chr6	29797420	29896056	Non2Can	9	0	65	20
chr19	10394462	10394794	Non2Can	61	0	13	4
chr13	28015386	28019225	Can2Non	48	0	26	8
chr13	21565543	21569228	Non2Can	61	0	13	4
chr6	32449574	32553509	Non2Can	2	0	72	22
chr6	32521837	32548728	Non2Can	2	0	72	22
chr13	113886420	113886546	Non2Can	5	0	69	21
chr16	21188648	21190118	Can2Non	41	0	33	10
chr10	97027085	97028535	Non2Can	64	0	10	3
chr19	47287816	47288152	Non2Can	14	0	60	18
chrX	1862003	1862400	Non2Can	64	0	10	3
chr6	32552066	32557420	Can2Non	27	9	47	14
chr19	36243385	36243815	Non2Can	0	0	74	22
chr17	76489300	76490085	Non2Can	37	0	37	11
chr6	32429671	32491387	Non2Can	47	0	27	8
chr6	32605219	32709205	Non2Can	47	0	27	8
chr8	124154696	124156957	Can2Non	3	0	71	21
chr6	26368278	26368406	Can2Non	3	0	71	21
chr22	43560965	43564099	Non2Can	6	0	68	20
chr18	669531	691505	Non2Can	40	0	34	10
chr5	149826524	149827144	Non2Can	40	0	34	10
chr14	23272309	23282111	Non2Can	16	0	58	17
chr4	119414520	119427958	Non2Can	50	0	24	7
chr6	32427733	32552022	Non2Can	50	0	24	7
chr12	123887367	123907591	Non2Can	36	0	38	11
chr1	40211170	40212880	Non2Can	29	0	45	13
chr6	31236720	31321844	Non2Can	15	0	59	17
chr15	23027922	23029779	Can2Non	1	0	73	21
chr19	35263378	35263729	Non2Can	1	0	73	21
chr1	212981190	212985593	Can2Non	1	0	73	21
chr19	12562509	12577276	Non2Can	18	0	56	16
chr13	114519038	114519267	Non2Can	32	0	42	12
chr2	37406260	37431580	Non2Can	39	0	35	10
chr6	29912942	29977029	Can2Non	53	4	21	6
chr17	75161176	75186885	Non2Can	46	0	28	8
chr1	161643326	161643750	Non2Can	46	0	28	8
chr17	1411551	1412472	Non2Can	67	0	7	2
chr19	55148151	55179248	Non2Can	67	0	7	2
chr13	114519162	114519239	Non2Can	53	0	21	6
chr21	38334654	38334763	Non2Can	67	0	7	2
chr6	31237777	31322412	Non2Can	60	0	14	4
chr1	159020365	159021036	Non2Can	67	0	7	2
chr6	29797418	29864652	Non2Can	67	0	7	2
chr10	46344327	46349103	Non2Can	67	0	7	2
chr3	121514911	121516057	Non2Can	60	0	14	4
chr17	73224652	73225093	Non2Can	67	0	7	2
chr19	2418029	2426879	Non2Can	67	0	7	2
chr17	33760081	33760563	Non2Can	0	0	74	21
chr14	102229307	102230416	Non2Can	7	0	67	19
chr6	32599179	32600521	Can2Non	14	0	60	17
chr6	31238940	31323948	Non2Can	28	0	46	13
chr4	119513050	119517067	Can2Non	10	0	64	18
chr11	124674744	124675216	Can2Non	10	0	64	18
chr22	42526225	42526569	Non2Can	13	0	61	17
chr1	222886284	222886590	Non2Can	56	0	18	5
chr14	106208132	106235730	Non2Can	56	0	18	5
chr6	137082947	137083268	Non2Can	27	0	47	13
chr7	46193842	46194599	Non2Can	27	0	47	13
chr17	20297544	20303834	Non2Can	16	0	58	16
chr5	54842373	54842692	Non2Can	63	0	11	3
chr4	75857724	75859757	Non2Can	63	0	11	3
chr6	32489907	32552022	Non2Can	26	0	48	13
chr6	32488936	32524986	Can2Non	37	0	37	10
chr19	14589376	14589496	Non2Can	48	0	26	7
chr7	99954455	99955850	Non2Can	48	0	26	7
chr22	22922639	23101565	Non2Can	7	0	67	18
chr1	93698150	93700365	Non2Can	33	0	41	11
chr10	103124973	103134105	Non2Can	59	0	15	4
chr18	74787474	74817167	Non2Can	59	0	15	4
chr18	673496	704441	Can2Non	44	12	30	8
chr4	48272334	48293816	Non2Can	59	0	15	4
chr5	1611864	1612045	Non2Can	55	0	19	5
chr7	44161794	44162356	Non2Can	55	0	19	5
chr1	567666	568671	Non2Can	55	0	19	5
chr6	29896053	29912123	Non2Can	9	0	65	17
chr6	29913058	29932898	Can2Non	9	13	65	17
chr6	31238940	31323323	Non2Can	28	0	46	12
chr18	72057473	72057968	Non2Can	43	0	31	8
chr16	27246616	27252670	Non2Can	43	0	31	8
chr6	29857245	29911272	Non2Can	39	0	35	9
chr6	32607509	32711419	Non2Can	39	0	35	9
chr12	76449941	76452591	Can2Non	23	0	51	13
chr18	33034932	33036765	Can2Non	15	0	59	15
chr6	32634110	32634276	Can2Non	7	0	67	17
chr6	33033145	33036415	Non2Can	54	0	20	5
chr6	32522748	32551913	Non2Can	30	0	44	11
chr6	32552027	32632657	Non2Can	10	0	64	16
chr4	159630534	159630588	Non2Can	70	0	4	1
chr8	2847376	2847717	Non2Can	70	0	4	1
chr2	68591581	68592316	Non2Can	26	0	48	12
chr16	87844109	87845731	Non2Can	66	0	8	2
chr6	31237331	31322884	Can2Non	30	0	44	11
chr6	32518075	32544409	Can2Non	38	0	36	9
chr1	2499283	2508457	Non2Can	70	0	4	1
chr10	3146116	3164387	Non2Can	70	0	4	1
chr6	29895277	29902111	Non2Can	38	0	36	9
chr6	71483128	71486933	Non2Can	70	0	4	1
chr1	169806253	169807097	Non2Can	58	0	16	4
chr18	14309631	14328937	Non2Can	70	0	4	1
chr3	42167106	42190921	Non2Can	66	0	8	2
chr7	105099706	105100755	Can2Non	70	0	4	1
chr6	74214777	74222646	Non2Can	70	0	4	1
chr6	33036998	33037238	Non2Can	54	0	20	5
chr3	195674315	195676113	Non2Can	70	0	4	1
chr6	31239415	31324185	Non2Can	58	0	16	4
chr6	29856472	29902018	Non2Can	70	0	4	1
chr6	36385415	36396093	Non2Can	70	0	4	1
chr7	102947013	102949399	Non2Can	66	0	8	2
chr5	42991262	42991366	Non2Can	70	0	4	1
chr6	29911250	29911346	Non2Can	58	0	16	4
chr3	581200	583060	Non2Can	70	0	4	1
chr19	34925333	34925773	Non2Can	70	0	4	1
chr6	29693249	29912303	Non2Can	70	0	4	1
chr6	29762926	29918994	Non2Can	70	0	4	1
chr7	38399207	38412732	Non2Can	70	0	4	1
chr6	170059930	170060759	Non2Can	66	0	8	2
chr19	17325673	17325831	Non2Can	66	0	8	2
chr6	32628659	32725550	Non2Can	66	0	8	2
chr2	177062067	177074148	Non2Can	70	0	4	1
chr8	11660440	11666338	Non2Can	62	0	12	3
chr19	7757011	7757156	Non2Can	70	0	4	1
chr6	32610561	32610698	Non2Can	66	0	8	2
chr5	107926489	107929552	Non2Can	70	0	4	1
chr17	45492285	45497346	Non2Can	70	0	4	1
chr3	141744063	141747884	Non2Can	66	0	8	2
chr18	80980	81043	Non2Can	70	0	4	1
chr7	108242000	108243580	Non2Can	70	0	4	1
chr22	23248781	23261981	Non2Can	70	0	4	1
chr2	132992490	133012112	Non2Can	66	0	8	2
chr3	56958060	56992851	Non2Can	70	0	4	1
chr6	29821895	29955612	Non2Can	70	0	4	1
chr22	22930710	23040463	Non2Can	70	0	4	1
chr14	106552772	106787858	Non2Can	70	0	4	1
chr19	18197742	18201460	Can2Non	1	0	73	18
chr6	29854538	29909339	Non2Can	5	0	69	17
chr6	32493296	32537261	Non2Can	5	0	69	17
chr11	11311218	11318924	Non2Can	25	0	49	12
chr2	172586650	172600559	Non2Can	45	0	29	7
chr15	45671797	45679668	Non2Can	49	0	25	6
chr6	32628026	32628762	Non2Can	49	0	25	6
chr14	32068585	32122092	Non2Can	28	0	46	11
chr2	216894217	216894979	Non2Can	7	0	67	16
chr14	106134636	106207863	Non2Can	53	0	21	5
chr11	5687311	5689145	Non2Can	53	0	21	5
chr9	35660989	35661217	Non2Can	2	0	72	17
chr1	1034491	1034722	Non2Can	57	0	17	4
chr5	61897675	61900058	Non2Can	57	0	17	4
chr22	23165714	23199114	Non2Can	57	0	17	4
chr8	56755176	56756489	Non2Can	57	0	17	4
chr19	37690418	37697942	Non2Can	10	0	64	15
chr6	43352979	43359354	Non2Can	10	0	64	15
chr6	29912508	29976594	Can2Non	10	0	64	15
chr13	19955654	19955747	Non2Can	44	0	30	7
chr2	197155699	197157289	Non2Can	44	0	30	7
chr7	99954455	99955122	Non2Can	48	0	26	6
chr19	23965301	23969123	Non2Can	61	0	13	3
chr19	55144140	55221565	Non2Can	61	0	13	3
chr10	13785903	13786516	Non2Can	61	0	13	3
chr2	178196384	178196870	Can2Non	39	0	35	8
chr6	32487352	32522674	Non2Can	39	0	35	8
chr3	122962808	122964746	Non2Can	8	0	66	15
chr22	39833050	39840830	Non2Can	8	0	66	15
chr20	61638597	61663634	Non2Can	8	0	66	15
chr11	113186775	113186965	Can2Non	43	0	31	7
chr10	99439672	99446523	Can2Non	3	0	71	16
chr11	117066631	117069062	Non2Can	2	0	72	16
chr6	33053625	33054382	Non2Can	47	0	27	6
chr3	42021161	42052140	Non2Can	47	0	27	6
chr5	177140917	177141055	Can2Non	11	1	63	14
chr6	31239039	31324005	Non2Can	29	0	45	10
chr8	34087018	34096151	Non2Can	15	0	59	13
chr6	32525914	32551971	Non2Can	33	0	41	9
chr12	112330826	112331318	Can2Non	1	0	73	16
chr16	2822103	2824541	Non2Can	1	0	73	16
chr6	29854425	29909228	Non2Can	5	0	69	15
chr3	57583516	57585786	Non2Can	51	0	23	5
chr19	23969193	23969576	Non2Can	0	0	74	16
chr20	25413304	25428313	Non2Can	23	0	51	11
chr2	65432446	65432858	Non2Can	46	0	28	6
chr19	49494810	49496252	Non2Can	60	0	14	3
chr7	34550182	34609324	Non2Can	60	0	14	3
chr2	71645256	71645732	Non2Can	13	0	61	13
chr6	31322024	31349807	Non2Can	13	0	61	13
chr22	17700343	17712613	Non2Can	41	0	33	7
chr6	29692907	29895930	Can2Non	22	0	52	11
chr17	57208751	57232492	Non2Can	36	0	38	8
chr6	32487338	32489709	Can2Non	2	0	72	15
chr6	32427733	32525830	Non2Can	50	0	24	5
chr17	48216942	48217458	Non2Can	45	0	29	6
chr13	52345636	52348066	Non2Can	45	0	29	6
chr3	112141770	112143277	Can2Non	45	0	29	6
chr6	31239825	31324912	Non2Can	40	0	34	7
chr9	135894893	135895269	Non2Can	6	0	68	14
chr5	77929021	77944322	Non2Can	35	0	39	8
chr10	104499230	104500686	Non2Can	35	0	39	8
chr9	125637647	125639750	Non2Can	0	0	74	15
chr1	27995515	27995600	Non2Can	0	0	74	15
chr2	97195586	97202491	Non2Can	59	0	15	3
chr6	29912396	29920485	Non2Can	69	0	5	1
chr6	29912396	29976926	Non2Can	69	0	5	1
chr16	12640308	12640713	Non2Can	19	0	55	11
chr11	134831397	134831477	Non2Can	59	0	15	3
chr20	42345066	42346232	Can2Non	69	1	5	1
chr5	53716964	53723714	Non2Can	69	0	5	1
chr6	29895226	29901946	Non2Can	69	0	5	1
chr9	123625027	123626313	Non2Can	54	0	20	4
chr3	61178447	61188878	Non2Can	69	0	5	1
chr11	324147	324370	Non2Can	69	0	5	1
chr22	51078371	51078522	Non2Can	69	0	5	1
chr9	36995973	36997629	Non2Can	64	0	10	2
chr14	106110912	106135968	Non2Can	29	0	45	9
chr10	103113985	103134105	Non2Can	59	0	15	3
chr7	99694996	99812730	Non2Can	69	0	5	1
chr6	31239463	31239618	Non2Can	59	0	15	3
chr5	134792783	134794031	Non2Can	64	0	10	2
chr9	95078412	95080905	Non2Can	69	0	5	1
chr1	62430706	62468304	Non2Can	69	0	5	1
chr6	31239009	31324005	Non2Can	29	0	45	9
chr7	139102496	139106909	Non2Can	69	0	5	1
chr3	23738157	23742809	Non2Can	69	0	5	1
chr5	25209042	25297812	Non2Can	59	0	15	3
chr1	46032360	46032545	Non2Can	69	0	5	1
chr15	52350668	52350830	Non2Can	64	0	10	2
chr2	89309761	89345620	Non2Can	59	0	15	3
chr6	29974671	30227687	Non2Can	69	0	5	1
chr8	123429261	123429509	Non2Can	64	0	10	2
chr6	29894299	29910722	Non2Can	64	0	10	2
chr6	88265223	88265590	Non2Can	69	0	5	1
chr17	62463762	62487783	Non2Can	69	0	5	1
chr6	116579480	116579582	Non2Can	64	0	10	2
chr19	6468115	6472932	Non2Can	69	0	5	1
chr6	31239047	31239376	Non2Can	69	0	5	1
chr13	53220446	53235575	Can2Non	69	0	5	1
chr11	117064679	117064777	Non2Can	69	0	5	1
chr20	34148010	34148307	Non2Can	69	0	5	1
chr21	25801218	25807738	Non2Can	69	0	5	1
chr5	179255604	179260100	Non2Can	69	0	5	1
chr1	145423685	145430224	Non2Can	69	0	5	1
chr3	60675895	60717818	Non2Can	69	0	5	1
chr12	16753802	16804883	Can2Non	13	0	61	12
chr7	12258147	12263372	Can2Non	23	0	51	10
chr6	31238940	31239543	Non2Can	28	0	46	9
chr2	202285429	202315760	Non2Can	33	0	41	8
chr5	1477601	1479679	Non2Can	2	0	72	14
chr3	139296692	139297656	Non2Can	38	0	36	7
chr9	38394562	38395737	Can2Non	7	0	67	13
chr6	32485513	32546867	Non2Can	17	0	57	11
chr2	152394533	152396801	Non2Can	17	0	57	11
chr6	33053276	33054356	Non2Can	48	0	26	5
chr19	6258556	6262239	Non2Can	48	0	26	5
chr7	38393710	38402856	Non2Can	48	0	26	5
chr5	7890404	7891485	Non2Can	1	0	73	14
chr1	171757070	171759140	Can2Non	1	0	73	14
chr14	71100575	71104911	Non2Can	1	0	73	14
chr8	63632622	63634017	Non2Can	1	0	73	14
chr10	104126967	104127172	Can2Non	27	0	47	9
chr11	827711	828575	Non2Can	27	0	47	9
chr19	42091848	42092817	Non2Can	6	0	68	13
chr1	203741275	203742916	Can2Non	6	0	68	13
chr14	39939757	39961459	Non2Can	53	0	21	4
chr6	33033388	33036415	Non2Can	53	0	21	4
chr6	32634447	32635810	Non2Can	16	0	58	11
chr20	17639919	17640010	Non2Can	0	0	74	14
chr1	24237629	24238396	Non2Can	0	0	74	14
chr3	39462205	39475671	Non2Can	0	0	74	14
chr12	92381651	92383200	Non2Can	0	0	74	14
chr6	32487810	32550001	Non2Can	58	0	16	3
chr19	36149760	36152409	Non2Can	10	0	64	12
chr6	29858262	29877530	Can2Non	42	0	32	6
chr6	170714720	170714909	Non2Can	58	0	16	3
chr6	31321925	31322028	Non2Can	58	0	16	3
chr6	122902989	122906638	Non2Can	42	0	32	6
chr2	65130809	65159479	Non2Can	15	0	59	11
chr6	31322037	31349821	Non2Can	15	0	59	11
chrX	1542400	1544273	Non2Can	4	0	70	13
chr6	31239679	31324768	Non2Can	20	0	54	10
chr6	32552058	32632657	Non2Can	47	0	27	5
chr6	31239867	31240360	Non2Can	36	0	38	7
chr8	124146446	124149923	Non2Can	30	0	44	8
chr12	49522604	49666263	Can2Non	8	0	66	12
chr14	106877698	107062209	Non2Can	63	0	11	2
chr5	151131340	151132140	Non2Can	52	0	22	4
chr13	36939980	36940946	Non2Can	52	0	22	4
chr9	37860487	37880417	Non2Can	52	0	22	4
chr16	50100180	50100255	Non2Can	7	0	67	12
chr17	36921342	36922197	Non2Can	18	0	56	10
chr6	32489798	32632692	Can2Non	1	0	73	13
chr1	1034643	1034722	Non2Can	57	0	17	3
chr11	58377807	58378426	Can2Non	6	0	68	12
chr17	25944556	25949614	Non2Can	57	0	17	3
chr1	109825358	109825650	Non2Can	0	0	74	13
chr19	11256174	11258494	Non2Can	0	0	74	13
chr7	128578299	128581333	Non2Can	17	0	57	10
chr11	61570583	61570784	Non2Can	34	0	40	7
chr4	128996663	128998943	Non2Can	11	0	63	11
chr11	65623713	65626702	Can2Non	5	0	69	12
chr6	31231673	31236855	Non2Can	51	0	23	4
chr6	32609951	32713770	Non2Can	51	0	23	4
chr6	32489733	32729489	Non2Can	51	0	23	4
chr19	53953219	53953403	Can2Non	45	0	29	5
chr13	48654524	48655781	Non2Can	4	0	70	12
chr6	32410349	32685990	Non2Can	33	0	41	7
chr6	32629953	32726838	Non2Can	27	0	47	8
chr6	29842593	29902950	Non2Can	21	0	53	9
chr2	65130809	65131408	Non2Can	15	0	59	10
chr6	29896053	29925439	Non2Can	9	0	65	11
chr21	34949914	34949965	Non2Can	9	0	65	11
chr14	105536092	105536163	Non2Can	3	0	71	12
chr6	151432890	151445358	Non2Can	68	0	6	1
chr14	50090806	50092472	Non2Can	14	0	60	10
chr3	112780857	112809582	Non2Can	68	0	6	1
chr6	32427733	32489818	Non2Can	50	0	24	4
chr12	123895195	123907591	Non2Can	68	0	6	1
chr6	32549361	32726655	Can2Non	2	0	72	12
chr10	115457362	115460716	Non2Can	44	0	30	5
chr6	13227553	13228009	Non2Can	62	0	12	2
chr22	18205142	18209443	Non2Can	2	0	72	12
chr14	106109716	106134664	Non2Can	68	0	6	1
chr6	32487122	32549310	Non2Can	56	0	18	3
chr12	109017453	109017604	Non2Can	68	0	6	1
chr17	79477354	79479600	Non2Can	68	0	6	1
chr4	169932095	169932711	Non2Can	68	0	6	1
chr20	48455353	48456078	Non2Can	56	0	18	3
chr8	54971847	54972162	Non2Can	56	0	18	3
chr7	38388115	38392448	Non2Can	50	0	24	4
chr3	197340189	197342439	Non2Can	68	0	6	1
chr14	106208127	106235730	Non2Can	56	0	18	3
chr7	42977340	42983282	Non2Can	68	0	6	1
chr6	111280241	111280375	Non2Can	68	0	6	1
chr19	8312446	8315734	Non2Can	68	0	6	1
chr5	138670479	138693291	Non2Can	68	0	6	1
chrX	1602517	1631430	Non2Can	68	0	6	1
chr6	32549559	32632660	Non2Can	62	0	12	2
chr1	55310090	55326522	Non2Can	68	0	6	1
chr19	52817203	52838154	Non2Can	68	0	6	1
chr6	29856301	29910775	Non2Can	68	0	6	1
chr2	3381772	3391391	Non2Can	68	0	6	1
chr17	1378166	1378232	Non2Can	68	0	6	1
chr7	134860437	134869669	Non2Can	68	0	6	1
chr13	77569693	77575138	Non2Can	68	0	6	1
chr8	12040032	12282316	Non2Can	68	0	6	1
chr15	66801137	66806326	Non2Can	62	0	12	2
chr7	46715454	46715622	Non2Can	68	0	6	1
chr14	106208262	106235730	Non2Can	56	0	18	3
chr7	20742450	20747595	Non2Can	68	0	6	1
chr14	106109620	106134664	Non2Can	68	0	6	1
chr13	99772313	99777390	Non2Can	68	0	6	1
chr10	1061339	1061439	Non2Can	13	0	61	10
chr16	12640308	12640846	Non2Can	19	0	55	9
chr12	122973410	122973933	Non2Can	19	0	55	9
chr3	37013071	37013232	Can2Non	31	0	43	7
chr15	51132202	51166769	Non2Can	0	0	74	12
chr22	42912847	42974707	Non2Can	37	0	37	6
chr16	28621310	28621451	Non2Can	6	0	68	11
chr11	130750701	130764885	Non2Can	12	0	62	10
chr2	231114989	231119452	Non2Can	43	0	31	5
chr17	36918758	36922197	Non2Can	18	0	56	9
chr19	53390480	53417563	Non2Can	49	0	25	4
chr7	134874204	134875873	Non2Can	30	0	44	7
chr6	32487338	32551913	Non2Can	30	0	44	7
chr1	183097885	183098250	Non2Can	11	0	63	10
chr12	9887206	9911685	Non2Can	36	0	38	6
chr6	31272702	31273430	Non2Can	55	0	19	3
chr12	15111267	15117985	Non2Can	55	0	19	3
chr10	96827448	96828324	Non2Can	36	0	38	6
chr6	31632684	31633177	Non2Can	55	0	19	3
chr12	4926492	4933737	Non2Can	42	0	32	5
chr16	3115827	3117356	Non2Can	42	0	32	5
chr14	106110912	106237529	Non2Can	29	0	45	7
chr14	31858208	31863258	Can2Non	16	0	58	9
chr10	102743574	102746504	Can2Non	3	0	71	11
chr6	32486631	32521952	Non2Can	48	0	26	4
chr1	120516794	120543940	Non2Can	61	0	13	2
chr2	132230453	132249449	Non2Can	35	0	39	6
chr2	10715959	10717762	Non2Can	9	0	65	10
chr11	10038210	10049999	Non2Can	48	0	26	4
chr20	29625984	29628228	Non2Can	61	0	13	2
chr6	32487227	32521708	Non2Can	48	0	26	4
chr19	55144140	55209654	Non2Can	61	0	13	2
chr9	132655868	132903745	Non2Can	61	0	13	2
chr6	32539622	32557420	Non2Can	48	0	26	4
chr6	32486362	32726847	Non2Can	61	0	13	2
chr8	30488845	30496006	Non2Can	2	0	72	11
chr6	29857152	29911257	Non2Can	2	0	72	11
chr6	31238257	31323317	Non2Can	15	0	59	9
chr6	31315603	31321857	Non2Can	41	0	33	5
chr6	32494131	32554296	Non2Can	21	0	53	8
chr3	183353581	183354009	Can2Non	1	0	73	11
chr22	25687317	25696682	Non2Can	1	0	73	11
chr8	143396453	143396860	Non2Can	54	0	20	3
chr6	33036892	33036972	Non2Can	54	0	20	3
chr1	161566047	161569420	Non2Can	7	0	67	10
chr20	17639889	17640010	Non2Can	0	0	74	11
chr14	77101751	77101870	Non2Can	0	0	74	11
chr12	50806236	50814567	Non2Can	0	0	74	11
chr6	29857188	29911230	Can2Non	47	2	27	4
chr1	161563073	161565343	Non2Can	47	0	27	4
chr6	29857211	29911230	Can2Non	47	0	27	4
chr12	69130476	69135593	Non2Can	40	0	34	5
chr19	30153834	30154939	Non2Can	6	0	68	10
chr6	32525914	32552013	Non2Can	33	0	41	6
chr13	36336439	36337387	Non2Can	67	0	7	1
chr15	40231499	40231706	Non2Can	32	0	42	6
chr6	31240004	31325093	Non2Can	18	0	56	8
chr6	32537900	32554098	Non2Can	60	4	14	2
chr8	99895263	99895875	Non2Can	67	0	7	1
chr7	2290780	2319398	Can2Non	4	0	70	10
chr10	134720605	134721972	Can2Non	11	0	63	9
chr12	10856218	10856650	Can2Non	4	0	70	10
chr5	32309363	32311604	Non2Can	67	0	7	1
chr1	149822290	149858000	Non2Can	67	0	7	1
chr2	177043891	177065780	Non2Can	67	0	7	1
chr19	2785676	2790396	Non2Can	39	0	35	5
chr18	33840138	33845344	Non2Can	46	0	28	4
chr12	19507660	19533145	Non2Can	67	0	7	1
chr6	29797418	29912123	Non2Can	67	0	7	1
chr19	36234271	36234653	Non2Can	67	0	7	1
chr6	32610824	32714455	Non2Can	25	0	49	7
chr5	176593057	176607243	Non2Can	67	0	7	1
chr6	33048660	33052817	Non2Can	53	0	21	3
chr2	242914707	242916601	Can2Non	4	0	70	10
chr18	51815716	51818203	Non2Can	67	0	7	1
chr19	7684961	7685147	Non2Can	67	0	7	1
chr17	40025013	40155469	Non2Can	60	0	14	2
chr10	51270307	51270479	Non2Can	67	0	7	1
chr19	806449	815949	Non2Can	67	0	7	1
chr19	53320618	53321197	Non2Can	67	0	7	1
chr18	51796117	51797730	Non2Can	67	0	7	1
chr10	46344327	46358434	Non2Can	67	0	7	1
chr13	114179896	114179948	Non2Can	67	0	7	1
chr11	129811909	129852991	Non2Can	67	0	7	1
chr11	33727953	33740618	Non2Can	67	0	7	1
chr11	62287827	62397948	Non2Can	67	0	7	1
chr14	39939757	40047321	Non2Can	53	0	21	3
chr6	32497803	32557322	Non2Can	32	0	42	6
chr19	1988493	1988589	Non2Can	53	0	21	3
chr14	39803537	39810365	Non2Can	67	0	7	1
chr19	13875923	13879346	Non2Can	67	0	7	1
chr2	220363164	220364683	Non2Can	67	0	7	1
chr11	71214771	71214880	Non2Can	67	0	7	1
chr1	158985285	158988271	Non2Can	67	0	7	1
chr18	8609120	8624936	Non2Can	67	0	7	1
chr3	42153598	42156846	Non2Can	67	0	7	1
chr15	23390088	23391670	Non2Can	67	0	7	1
chr11	62287827	62293722	Non2Can	67	0	7	1
chr14	99159531	99161140	Non2Can	67	0	7	1
chr9	2827151	2828744	Non2Can	67	0	7	1
chr11	82817520	82822552	Non2Can	67	0	7	1
chr2	170606532	170606658	Non2Can	67	0	7	1
chr5	10256170	10260041	Non2Can	67	0	7	1
chr1	565160	570639	Non2Can	67	0	7	1
chr19	45583287	45591229	Can2Non	24	0	50	7
chr6	32555988	32576981	Non2Can	31	0	43	6
chr17	6673169	6673962	Non2Can	31	0	43	6
chr6	32578564	32627854	Non2Can	38	0	36	5
chr22	36545419	36545827	Non2Can	2	0	72	10
chr4	159092632	159100813	Non2Can	2	0	72	10
chr17	56416808	56429096	Can2Non	1	0	73	10
chr6	32486005	32521327	Can2Non	1	0	73	10
chr6	32493948	32554117	Can2Non	52	128	22	3
chr10	134144004	134144940	Non2Can	52	0	22	3
chr6	32454461	32514252	Can2Non	52	0	22	3
chr6	31225235	31236536	Non2Can	52	0	22	3
chr6	32522658	32551913	Non2Can	30	0	44	6
chr4	108911220	108926384	Can2Non	52	0	22	3
chr6	32494985	32554868	Can2Non	52	0	22	3
chr4	108926073	108926384	Can2Non	52	0	22	3
chr20	52675715	52679138	Non2Can	52	0	22	3
chr6	32525766	32549549	Non2Can	52	0	22	3
chr16	89660510	89661775	Non2Can	52	0	22	3
chr1	41175288	41188348	Can2Non	52	0	22	3
chr6	32522065	32548933	Non2Can	15	0	59	8
chr3	40793283	40803103	Non2Can	0	0	74	10
chr1	24237629	24238448	Non2Can	0	0	74	10
chr7	769194	769300	Non2Can	37	0	37	5
chr6	29895376	29895930	Can2Non	22	0	52	7
chr22	18628713	18631867	Non2Can	29	0	45	6
chr6	32605302	32610935	Non2Can	44	0	30	4
chr8	134582495	134583936	Non2Can	44	0	30	4
chr14	102823717	102825756	Can2Non	59	6	15	2
chr1	186394392	186400358	Non2Can	59	0	15	2
chr17	36865504	37072075	Non2Can	59	0	15	2
chr11	252703	252820	Non2Can	59	0	15	2
chr4	185275107	185275391	Non2Can	59	0	15	2
chr1	186394392	186400338	Non2Can	59	0	15	2
chr1	150241228	150245202	Non2Can	59	0	15	2
chr1	150241228	150244687	Non2Can	59	0	15	2
chr4	48281697	48293816	Non2Can	59	0	15	2
chr4	48290204	48293816	Non2Can	59	0	15	2
chr6	32611116	32714749	Non2Can	44	0	30	4
chr2	136691560	136694906	Non2Can	59	0	15	2
chr5	25209042	25313270	Non2Can	59	0	15	2
chr5	25209042	25258974	Non2Can	59	0	15	2
chr1	186394392	186404357	Non2Can	59	0	15	2
chr6	32610030	32610936	Non2Can	59	0	15	2
chr11	134831397	134831711	Non2Can	59	0	15	2
chr6	31239432	31239618	Non2Can	59	0	15	2
chr15	58632204	58635970	Non2Can	59	0	15	2
chr3	113318459	113320435	Non2Can	21	0	53	7
chr17	48219561	48220963	Can2Non	13	0	61	8
chr20	62258891	62259543	Non2Can	13	0	61	8
chr1	161744141	161748034	Non2Can	28	0	46	6
chr19	1058939	1059005	Non2Can	28	0	46	6
chr21	30830392	30830562	Non2Can	28	0	46	6
chr3	57658165	57663978	Non2Can	51	0	23	3
chr13	113886420	113886482	Non2Can	5	0	69	9
chr11	62564039	62564414	Can2Non	5	0	69	9
chr6	32440274	32496998	Non2Can	28	0	46	6
chr6	32609951	32713723	Non2Can	51	0	23	3
chr4	119415000	119427958	Non2Can	51	0	23	3
chr6	32486091	32548284	Non2Can	20	0	54	7
chr6	32482278	32518049	Non2Can	20	0	54	7
chr19	46145024	46145137	Can2Non	12	0	62	8
chr16	27246616	27268752	Non2Can	43	0	31	4
chr5	77929021	77930489	Non2Can	35	0	39	5
chr8	8094762	8095713	Non2Can	27	0	47	6
chr3	76566699	76586691	Can2Non	27	0	47	6
chr5	1082992	1083113	Non2Can	19	0	55	7
chr7	1522986	1523378	Non2Can	19	0	55	7
chr10	121436626	121484125	Non2Can	19	0	55	7
chr22	36708267	36900272	Non2Can	3	0	71	9
chr11	8396055	8399920	Non2Can	58	0	16	2
chr3	14708454	14708920	Can2Non	58	0	16	2
chrX	12995342	13013970	Non2Can	66	0	8	1
chr6	32610460	32632229	Non2Can	2	0	72	9
chr4	119515839	119517067	Can2Non	10	0	64	8
chr1	28562251	28562466	Non2Can	42	0	32	4
chr2	231586305	231624674	Non2Can	66	0	8	1
chr6	167394518	167402953	Non2Can	66	0	8	1
chr17	12296820	12336123	Can2Non	66	0	8	1
chr21	34615265	34633512	Non2Can	66	0	8	1
chr16	2014589	2018943	Non2Can	58	0	16	2
chr1	89221796	89231698	Non2Can	66	0	8	1
chr6	29910741	30093155	Can2Non	42	436	32	4
chr19	14347056	14351760	Non2Can	66	0	8	1
chr5	1501718	1503289	Non2Can	34	0	40	5
chr7	140082396	140093064	Non2Can	66	0	8	1
chr16	28715849	28734494	Non2Can	66	0	8	1
chr11	64546615	64548585	Non2Can	58	0	16	2
chr2	242744751	242746892	Non2Can	66	0	8	1
chr10	38654479	38658897	Non2Can	58	0	16	2
chr9	90946178	90950271	Non2Can	66	0	8	1
chr12	103657149	103657671	Non2Can	66	0	8	1
chr7	44839988	44840886	Non2Can	66	0	8	1
chr6	32906563	32906654	Non2Can	66	0	8	1
chr2	242642275	242644068	Non2Can	58	0	16	2
chr6	32614538	32630921	Non2Can	34	0	40	5
chr15	41578298	41591861	Non2Can	50	0	24	3
chr17	62264644	62265528	Non2Can	58	0	16	2
chr12	4926492	4938463	Non2Can	42	0	32	4
chr2	218932787	218962030	Non2Can	66	0	8	1
chr1	174799659	174803498	Non2Can	66	0	8	1
chr7	26390180	26392513	Non2Can	66	0	8	1
chr16	16328317	16330758	Non2Can	66	0	8	1
chr13	95773789	95788536	Non2Can	66	0	8	1
chr1	88101239	88103580	Non2Can	66	0	8	1
chr8	134674783	134684589	Non2Can	66	0	8	1
chrX	37700040	37727916	Non2Can	66	0	8	1
chr2	234749782	234750354	Non2Can	66	0	8	1
chr19	17325763	17325831	Non2Can	66	0	8	1
chr19	46953341	46966752	Non2Can	66	0	8	1
chr2	159313538	159313668	Non2Can	66	0	8	1
chr22	43447889	43455390	Non2Can	66	0	8	1
chr12	27860578	27863532	Non2Can	66	0	8	1
chr12	27849907	27863532	Non2Can	66	0	8	1
chr3	141744063	141772957	Non2Can	66	0	8	1
chr14	74038821	74040092	Non2Can	66	0	8	1
chr12	99116489	99116971	Non2Can	66	0	8	1
chr22	25687317	25691366	Non2Can	1	0	73	9
chr6	32458488	32487257	Can2Non	1	0	73	9
chr6	32521987	32548853	Non2Can	9	0	65	8
chr2	171771319	171785062	Non2Can	9	0	65	8
chr17	41401199	41401253	Non2Can	9	0	65	8
chr3	189027715	189028175	Non2Can	9	0	65	8
chr17	45026713	45030029	Can2Non	17	0	57	7
chr7	48128520	48128851	Can2Non	17	0	57	7
chr6	32482455	32544563	Non2Can	17	0	57	7
chr17	41285154	41291954	Non2Can	33	0	41	5
chr21	45685280	45690275	Non2Can	0	0	74	9
chr11	34962927	34969053	Non2Can	0	0	74	9
chr2	225905430	225906003	Non2Can	41	0	33	4
chr11	99508258	99508838	Can2Non	41	0	33	4
chr12	31227478	31229390	Non2Can	24	0	50	6
chr6	31323352	31537352	Non2Can	24	0	50	6
chr11	130750701	130764410	Non2Can	49	0	25	3
chr5	140014462	140018237	Non2Can	49	0	25	3
chr19	2333281	2353468	Non2Can	15	0	59	7
chr6	113944430	113944542	Non2Can	15	0	59	7
chr6	31239481	31324038	Non2Can	15	0	59	7
chr11	95521727	95522997	Non2Can	23	0	51	6
chr12	133202002	133202231	Non2Can	23	0	51	6
chr11	125446069	125446151	Non2Can	57	0	17	2
chr12	98996024	99224808	Non2Can	57	0	17	2
chr3	189869499	189890608	Non2Can	57	0	17	2
chr7	12391339	12393976	Can2Non	57	0	17	2
chr4	106815726	106819055	Non2Can	40	0	34	4
chr6	32488486	32524240	Non2Can	57	0	17	2
chr3	189869499	189887808	Non2Can	57	0	17	2
chr5	153805418	153807248	Non2Can	31	0	43	5
chr4	5819981	5821626	Can2Non	5	0	69	8
chr21	45720570	45724158	Non2Can	22	0	52	6
chr6	32487227	32548598	Non2Can	48	0	26	3
chr12	32828177	32842263	Non2Can	48	0	26	3
chr1	43291406	43296120	Non2Can	48	0	26	3
chr7	99954455	99955063	Non2Can	48	0	26	3
chr14	104162374	104163479	Non2Can	48	0	26	3
chr12	6560571	6560671	Non2Can	13	0	61	7
chr19	7515694	7515831	Non2Can	39	0	35	4
chr1	111661519	111662237	Can2Non	4	0	70	8
chr7	150141654	150143818	Non2Can	39	0	35	4
chr6	31236721	31321844	Can2Non	30	1	44	5
chr6	74309810	74310074	Non2Can	30	0	44	5
chr11	2923825	2924444	Non2Can	21	0	53	6
chr1	207087433	207095163	Non2Can	21	0	53	6
chr9	6565429	6586345	Can2Non	21	0	53	6
chr6	32610534	32714097	Non2Can	12	0	62	7
chr3	182853669	182858326	Non2Can	12	0	62	7
chr6	32525946	32557420	Can2Non	12	0	62	7
chr9	43082885	43089717	Non2Can	3	0	71	8
chr15	66618341	66621308	Non2Can	38	0	36	4
chr15	78214113	78214376	Non2Can	38	0	36	4
chr9	21052249	21054114	Non2Can	11	0	63	7
chr6	2858229	2864042	Non2Can	38	0	36	4
chr1	173168492	173174450	Non2Can	65	0	9	1
chr12	11186540	11288655	Non2Can	20	0	54	6
chr8	127945671	127946723	Non2Can	65	0	9	1
chr9	132707163	132719639	Non2Can	2	0	72	8
chr17	5437115	5437217	Non2Can	65	0	9	1
chr8	79658905	79710307	Non2Can	65	0	9	1
chr3	10264479	10268055	Non2Can	20	0	54	6
chr17	78717511	78717567	Non2Can	65	0	9	1
chr19	9938108	9938216	Non2Can	65	0	9	1
chr1	55680189	55681572	Non2Can	47	0	27	3
chr2	170479523	170487284	Non2Can	38	0	36	4
chr21	37443355	37455125	Non2Can	56	0	18	2
chr8	22929320	22932123	Non2Can	2	0	72	8
chr5	33751653	33812570	Can2Non	11	0	63	7
chr6	32429671	32527406	Non2Can	47	0	27	3
chr21	47980911	47981661	Non2Can	20	0	54	6
chr19	20236975	20248120	Non2Can	65	0	9	1
chr16	408154	417758	Non2Can	65	0	9	1
chr17	45494274	45497368	Non2Can	47	0	27	3
chr4	83992415	84015831	Non2Can	65	0	9	1
chr7	661059	716866	Non2Can	65	0	9	1
chr17	37815801	37816462	Non2Can	65	0	9	1
chr8	79658905	79710363	Non2Can	65	0	9	1
chr6	2855924	2864042	Non2Can	38	0	36	4
chr6	31778527	31784799	Non2Can	65	0	9	1
chr19	4492933	4493003	Non2Can	65	0	9	1
chr2	177166097	177188120	Non2Can	65	0	9	1
chr14	106878070	107095577	Non2Can	65	0	9	1
chr16	846077	846633	Non2Can	65	0	9	1
chr3	118381335	118408899	Non2Can	65	0	9	1
chr6	32489718	32525732	Non2Can	29	0	45	5
chr7	22352076	22367293	Non2Can	65	0	9	1
chr14	24975813	24976562	Non2Can	65	0	9	1
chr5	23880189	23924802	Non2Can	65	0	9	1
chr6	169868545	169982932	Non2Can	65	0	9	1
chr17	37817133	37817225	Non2Can	65	0	9	1
chr4	100473772	100474942	Non2Can	56	0	18	2
chr10	72280542	72284853	Non2Can	56	0	18	2
chr12	100560414	100560848	Can2Non	1	0	73	8
chr21	30830392	30830651	Non2Can	28	0	46	5
chr21	46678321	46683853	Non2Can	37	0	37	4
chr22	24047728	24051973	Non2Can	0	0	74	8
chr7	64516608	64525377	Non2Can	0	0	74	8
chr12	50810217	50814567	Non2Can	0	0	74	8
chr22	40624807	40642019	Non2Can	0	0	74	8
chr11	63947899	63950365	Non2Can	0	0	74	8
chr15	51144737	51166769	Non2Can	0	0	74	8
chr12	65112011	65112100	Non2Can	9	0	65	7
chr16	50763864	50766129	Can2Non	9	0	65	7
chr3	48727111	48728740	Non2Can	9	0	65	7
chr2	65416945	65432858	Non2Can	46	0	28	3
chr22	42524945	42525035	Non2Can	46	0	28	3
chr18	61564113	61604276	Non2Can	46	0	28	3
chr6	149285699	149329491	Non2Can	8	0	66	7
chr6	31272702	31274209	Non2Can	55	0	19	2
chr11	34931552	34937775	Non2Can	36	0	38	4
chr9	117089963	117096743	Can2Non	17	0	57	6
chr17	45026713	45043900	Can2Non	17	0	57	6
chr12	123887367	123895095	Non2Can	36	0	38	4
chr7	44162058	44162356	Non2Can	55	0	19	2
chr6	31239541	31239670	Non2Can	55	0	19	2
chr11	58384288	58391503	Non2Can	55	0	19	2
chr6	32504419	32531112	Non2Can	55	0	19	2
chr4	3242159	3243374	Non2Can	55	0	19	2
chr7	44161881	44162356	Non2Can	55	0	19	2
chr6	26406423	26444472	Non2Can	55	0	19	2
chr14	106109453	106207724	Non2Can	7	0	67	7
chr8	22381269	22381363	Can2Non	16	0	58	6
chr6	29852475	29891005	Non2Can	6	0	68	7
chr6	32483755	32519392	Can2Non	6	0	68	7
chr3	195771724	195780289	Non2Can	6	0	68	7
chr5	22646447	22648405	Non2Can	35	0	39	4
chr20	48273239	48285071	Can2Non	25	0	49	5
chr10	89102298	89104194	Non2Can	25	0	49	5
chr12	75763429	75763740	Non2Can	25	0	49	5
chr5	443318	443373	Non2Can	25	0	49	5
chr19	6623290	6623573	Non2Can	25	0	49	5
chr12	63359407	63359461	Can2Non	5	0	69	7
chr2	181925840	181926163	Non2Can	5	0	69	7
chr6	166738083	166739590	Non2Can	44	0	30	3
chr2	68457051	68457146	Non2Can	64	0	10	1
chr9	131684635	131689363	Non2Can	24	0	50	5
chr10	80886597	80899439	Non2Can	54	0	20	2
chr5	710804	796164	Non2Can	64	0	10	1
chr2	231328077	231328782	Non2Can	34	0	40	4
chr11	82400711	82414875	Non2Can	44	0	30	3
chr6	31239048	31324141	Non2Can	54	0	20	2
chr20	62632592	62641577	Non2Can	64	0	10	1
chr8	1707657	1708826	Non2Can	64	0	10	1
chrX	1845047	1862400	Non2Can	64	0	10	1
chr5	134792783	134793994	Non2Can	64	0	10	1
chrX	1851616	1862400	Non2Can	64	0	10	1
chr1	62189444	62189542	Non2Can	44	0	30	3
chr7	2361039	2393634	Non2Can	24	0	50	5
chr6	29797224	29975996	Non2Can	64	0	10	1
chr6	33036434	33036538	Non2Can	54	0	20	2
chr6	32605308	32609203	Non2Can	64	0	10	1
chr12	97756651	97761765	Non2Can	64	0	10	1
chr6	29911147	29975198	Non2Can	64	0	10	1
chr10	50034954	50035962	Non2Can	54	0	20	2
chr12	68706313	68707289	Non2Can	44	0	30	3
chr14	106358272	106361841	Non2Can	64	0	10	1
chr13	26094750	26113553	Non2Can	64	0	10	1
chr6	26367832	26368406	Non2Can	54	0	20	2
chr2	143679948	143699621	Non2Can	64	0	10	1
chr1	38323588	38327448	Non2Can	3	0	71	7
chr22	24300888	24301042	Non2Can	13	0	61	6
chr9	34922855	35064244	Non2Can	13	0	61	6
chr7	97899871	97900169	Non2Can	23	0	51	5
chr19	46191826	46195147	Non2Can	33	0	41	4
chr16	31095130	31095252	Non2Can	33	0	41	4
chr19	2245554	2246654	Non2Can	2	0	72	7
chr4	69917320	69930126	Can2Non	2	0	72	7
chr9	35786772	35790153	Can2Non	2	0	72	7
chr5	179918195	179920539	Can2Non	43	0	31	3
chr10	70962380	70962623	Non2Can	12	0	62	6
chr16	27246616	27247124	Non2Can	43	0	31	3
chr17	76485656	76485779	Non2Can	12	0	62	6
chr19	13885388	13885485	Non2Can	43	0	31	3
chr9	6720997	6748786	Non2Can	43	0	31	3
chr6	32486617	32521938	Non2Can	22	0	52	5
chr1	998581	1001210	Can2Non	22	0	52	5
chr4	48147308	48147425	Non2Can	22	0	52	5
chr12	100560414	100561114	Can2Non	1	0	73	7
chr9	119695692	119718100	Can2Non	1	0	73	7
chr9	37848962	37881515	Can2Non	1	0	73	7
chr19	24072341	24236660	Non2Can	53	0	21	2
chr6	31324618	31324703	Non2Can	11	0	63	6
chr8	63573956	63580184	Non2Can	32	0	42	4
chr14	39939757	40124708	Non2Can	53	0	21	2
chr6	31322026	31349807	Non2Can	11	0	63	6
chr14	39939757	39949073	Non2Can	53	0	21	2
chr19	52477784	52483594	Non2Can	53	0	21	2
chr14	39939757	39980017	Non2Can	53	0	21	2
chr19	1980390	1988589	Non2Can	53	0	21	2
chr19	53834036	53916653	Can2Non	53	0	21	2
chr6	33048660	33056589	Non2Can	53	0	21	2
chr19	52483188	52483594	Non2Can	53	0	21	2
chr10	135194607	135194964	Non2Can	0	0	74	7
chr16	88722944	88723844	Non2Can	0	0	74	7
chr12	50794811	50814567	Non2Can	0	0	74	7
chr13	25059021	25060306	Non2Can	0	0	74	7
chr1	25687900	25688895	Non2Can	21	0	53	5
chr6	32629234	32725620	Non2Can	21	0	53	5
chr6	31239436	31324526	Can2Non	42	0	32	3
chr12	4926492	4927356	Non2Can	42	0	32	3
chr8	8999186	9008857	Non2Can	42	0	32	3
chr1	181144970	181146815	Can2Non	31	0	43	4
chr2	133095041	133095323	Non2Can	31	0	43	4
chr3	195372773	195373385	Non2Can	20	0	54	5
chr14	24478779	24494501	Non2Can	20	0	54	5
chr6	31238128	31323235	Can2Non	9	0	65	6
chr6	29897010	29901866	Can2Non	9	0	65	6
chr10	120905865	120906534	Non2Can	52	0	22	2
chr11	67641487	67641828	Non2Can	63	0	11	1
chr20	55043822	55045634	Non2Can	30	0	44	4
chr6	32600686	32609232	Non2Can	41	1	33	3
chr1	146230244	146232613	Non2Can	63	0	11	1
chr6	31239360	31324450	Non2Can	63	0	11	1
chr21	45173594	45175573	Non2Can	41	0	33	3
chr2	242620010	242625184	Non2Can	41	0	33	3
chr18	60795539	60814229	Non2Can	63	0	11	1
chr2	208051712	208100162	Can2Non	8	0	66	6
chr12	53431406	53432108	Non2Can	52	0	22	2
chr4	38777171	38784542	Non2Can	52	0	22	2
chr14	24421380	24456215	Non2Can	63	0	11	1
chr20	61639799	61663634	Non2Can	8	0	66	6
chr11	1843117	1883176	Non2Can	63	0	11	1
chr6	29857248	29911993	Non2Can	30	0	44	4
chr6	32605302	32609232	Non2Can	41	1	33	3
chr8	98837381	98858581	Non2Can	52	0	22	2
chr22	22639347	22640756	Non2Can	63	0	11	1
chr2	111789291	111806250	Non2Can	63	0	11	1
chr5	150324621	150365120	Non2Can	63	0	11	1
chr5	54662703	54674297	Non2Can	63	0	11	1
chr1	154548990	154555279	Non2Can	63	0	11	1
chr1	41157539	41188348	Can2Non	52	0	22	2
chr6	32486437	32548581	Non2Can	52	0	22	2
chr11	6579393	6676898	Non2Can	63	0	11	1
chr6	32612626	32618328	Non2Can	52	0	22	2
chr9	29611653	29611913	Non2Can	63	0	11	1
chr6	32525754	32551913	Non2Can	30	0	44	4
chr2	864750	865059	Non2Can	52	0	22	2
chr14	35793169	35798908	Non2Can	63	0	11	1
chr20	60777219	60783864	Non2Can	63	0	11	1
chr19	24226067	24249516	Non2Can	63	0	11	1
chr2	242347030	242350467	Non2Can	63	0	11	1
chr5	94248681	94250057	Non2Can	63	0	11	1
chr6	32549615	32551913	Non2Can	30	0	44	4
chr18	56348568	56351703	Non2Can	63	0	11	1
chr14	107099633	107199185	Non2Can	63	0	11	1
chr8	144404445	144404789	Non2Can	63	0	11	1
chr13	42968719	43009336	Non2Can	63	0	11	1
chr5	150324621	150325255	Non2Can	63	0	11	1
chr9	1527135	1529342	Non2Can	63	0	11	1
chr16	75630052	75630514	Non2Can	63	0	11	1
chr6	31239317	31324450	Non2Can	63	0	11	1
chr11	67641493	67641828	Non2Can	63	0	11	1
chr3	125769893	125771645	Non2Can	7	0	67	6
chr5	176867838	176867944	Non2Can	18	0	56	5
chr6	31239036	31324005	Non2Can	29	0	45	4
chr6	32485021	32520338	Non2Can	29	0	45	4
chr6	31324584	31324701	Non2Can	29	0	45	4
chr4	147104136	147110892	Non2Can	29	0	45	4
chr15	43925132	43927558	Can2Non	6	0	68	6
chr10	38654939	38656352	Non2Can	40	0	34	3
chr19	7755735	7756635	Non2Can	40	0	34	3
chr1	170626952	170629340	Can2Non	6	0	68	6
chr13	101327343	101327620	Non2Can	40	0	34	3
chr6	32487428	32487725	Can2Non	40	0	34	3
chr6	32498026	32557480	Non2Can	40	0	34	3
chr12	54215208	54239622	Non2Can	17	0	57	5
chr6	32410474	32628474	Non2Can	17	0	57	5
chr6	32440274	32556505	Non2Can	28	0	46	4
chr12	113356422	113357195	Non2Can	5	0	69	6
chr13	113886420	113886578	Non2Can	5	0	69	6
chr6	31238940	31323312	Non2Can	28	0	46	4
chr14	106203532	106231693	Can2Non	28	0	46	4
chr13	113886420	113886514	Non2Can	5	0	69	6
chr6	31238940	31323287	Non2Can	28	0	46	4
chr12	49402392	49406845	Non2Can	28	0	46	4
chr2	864770	864903	Non2Can	51	0	23	2
chr8	28016150	28017306	Non2Can	51	0	23	2
chr6	37425303	37426388	Non2Can	16	0	58	5
chr16	1509396	1509467	Non2Can	16	0	58	5
chr5	344079	346637	Non2Can	4	0	70	6
chr18	57388977	57567248	Non2Can	39	0	35	3
chr6	29895171	29902006	Can2Non	39	7	35	3
chr5	345827	346637	Non2Can	4	0	70	6
chr2	223797366	223797684	Non2Can	4	0	70	6
chr6	82767722	82776602	Non2Can	39	0	35	3
chr6	32482249	32544353	Can2Non	39	0	35	3
chr6	82769396	82776602	Non2Can	39	0	35	3
chr21	42817497	42817931	Can2Non	27	0	47	4
chr3	76566699	76568968	Can2Non	27	0	47	4
chr6	32525778	32549560	Can2Non	15	0	59	5
chr6	31238257	31323289	Non2Can	15	0	59	5
chr11	233534	233740	Can2Non	3	0	71	6
chr17	80529746	80530135	Non2Can	3	0	71	6
chr16	8944907	8945570	Non2Can	50	0	24	2
chr6	100014917	100016372	Non2Can	50	0	24	2
chr19	21248452	21309190	Can2Non	62	1	12	1
chr1	100315971	100316591	Can2Non	14	0	60	5
chr14	67539688	67542344	Non2Can	62	0	12	1
chr5	180590735	180600294	Non2Can	2	0	72	6
chr7	77163827	77165500	Non2Can	14	0	60	5
chr20	45712042	45734090	Non2Can	62	0	12	1
chr6	44213528	44222111	Non2Can	62	0	12	1
chr5	169508009	169508846	Non2Can	38	0	36	3
chr8	130373078	130382553	Non2Can	62	0	12	1
chr6	32632659	32637744	Non2Can	62	0	12	1
chr8	28591199	28595036	Non2Can	62	0	12	1
chr10	119033107	119036626	Non2Can	62	0	12	1
chr5	97985193	98009391	Non2Can	62	0	12	1
chr8	130235615	130382553	Non2Can	62	0	12	1
chr1	172411970	172412847	Non2Can	50	0	24	2
chr7	5328290	5330363	Non2Can	50	0	24	2
chr6	13224210	13228009	Non2Can	62	0	12	1
chr6	13227563	13228009	Non2Can	62	0	12	1
chr9	127077630	127083738	Non2Can	62	0	12	1
chr3	61734656	61836600	Non2Can	50	0	24	2
chr8	130266741	130382553	Non2Can	62	0	12	1
chr16	782373	783005	Non2Can	38	0	36	3
chr7	651735	651845	Non2Can	62	0	12	1
chr19	39509317	39517510	Non2Can	50	0	24	2
chr2	3871496	3891664	Non2Can	50	0	24	2
chr6	33027799	33048541	Non2Can	62	0	12	1
chr13	53201713	53203057	Non2Can	62	0	12	1
chr16	67818385	67829269	Non2Can	62	0	12	1
chr22	50295416	50295938	Non2Can	38	0	36	3
chr6	32611175	32617680	Non2Can	62	0	12	1
chr9	6847634	6866130	Non2Can	62	0	12	1
chr12	50152058	50152195	Non2Can	62	0	12	1
chr11	43774273	43775596	Non2Can	26	0	48	4
chr11	20407933	20408868	Non2Can	62	0	12	1
chr6	32489907	32525830	Non2Can	26	0	48	4
chr6	32487264	32548543	Non2Can	62	0	12	1
chr6	32498026	32557420	Non2Can	50	0	24	2
chr6	13227402	13228009	Non2Can	62	0	12	1
chr1	16903776	16910054	Non2Can	62	0	12	1
chr19	7755297	7760022	Non2Can	62	0	12	1
chr20	34264334	34268659	Non2Can	62	0	12	1
chr14	106312010	106361708	Non2Can	62	0	12	1
chr2	208922232	208922305	Non2Can	50	0	24	2
chr4	13391278	13475942	Non2Can	62	0	12	1
chr14	74473129	74478951	Non2Can	62	0	12	1
chr4	186112366	186126463	Non2Can	50	0	24	2
chr3	197602646	197606199	Non2Can	62	0	12	1
chr22	46239613	46240092	Non2Can	62	0	12	1
chr6	32489929	32552013	Non2Can	62	0	12	1
chr11	122963100	122976620	Non2Can	62	0	12	1
chr3	52742184	52753609	Can2Non	1	2	73	6
chr4	184383863	184392667	Non2Can	1	0	73	6
chr6	33054019	33054379	Can2Non	1	0	73	6
chr21	45079675	45089879	Non2Can	13	0	61	5
chr17	45885754	45885904	Non2Can	13	0	61	5
chr9	130213109	130213560	Non2Can	13	0	61	5
chr19	49965171	49965827	Non2Can	25	0	49	4
chr6	29794954	29893492	Non2Can	25	0	49	4
chr12	49580179	49663733	Non2Can	25	0	49	4
chr3	187943315	188059444	Non2Can	37	0	37	3
chr2	203218814	203228320	Non2Can	0	0	74	6
chr6	43316363	43319686	Non2Can	0	0	74	6
chr5	22648470	22672720	Non2Can	0	0	74	6
chr6	32692214	32703542	Can2Non	37	1	37	3
chr4	38596364	38603930	Non2Can	0	0	74	6
chr13	113527182	113527887	Non2Can	0	0	74	6
chr17	66524041	66524988	Can2Non	37	0	37	3
chr10	28903614	29136130	Non2Can	0	0	74	6
chr20	62202939	62202991	Non2Can	0	0	74	6
chr3	3775454	3819409	Non2Can	0	0	74	6
chr12	48888762	48889335	Non2Can	0	0	74	6
chr3	45773643	45774502	Non2Can	0	0	74	6
chr1	59007261	59008155	Non2Can	0	0	74	6
chr19	46145024	46145483	Can2Non	12	0	62	5
chr17	38073574	38074032	Non2Can	12	0	62	5
chr2	73964629	73967054	Non2Can	12	0	62	5
chr12	31227478	31231397	Non2Can	24	0	50	4
chr6	29760868	29895101	Non2Can	49	0	25	2
chr6	29910775	29911175	Non2Can	49	0	25	2
chr3	38405548	38406690	Non2Can	49	0	25	2
chr19	16985162	16985446	Non2Can	24	0	50	4
chr2	24166000	24179399	Non2Can	49	0	25	2
chr1	6714099	6716084	Non2Can	49	0	25	2
chr6	32524768	32550916	Non2Can	49	0	25	2
chr20	37043871	37049180	Can2Non	49	0	25	2
chr15	91172764	91177783	Non2Can	49	0	25	2
chr14	106208538	106236145	Non2Can	36	0	38	3
chr19	12430225	12491780	Non2Can	23	0	51	4
chr6	170065652	170066513	Can2Non	10	0	64	5
chr20	5543207	5562603	Non2Can	61	0	13	1
chr4	139144478	139149570	Non2Can	61	0	13	1
chr9	96261168	96266984	Non2Can	61	0	13	1
chr3	189027715	189027894	Non2Can	9	0	65	5
chr20	61693022	61693458	Non2Can	9	0	65	5
chr8	137464467	137465023	Can2Non	61	0	13	1
chr2	120988375	120988650	Non2Can	9	0	65	5
chr6	30168915	30169476	Non2Can	48	0	26	2
chr17	38412220	38436596	Non2Can	61	0	13	1
chr1	207829218	207933660	Non2Can	61	0	13	1
chr5	118396226	118397137	Non2Can	48	0	26	2
chr1	1161715	1161779	Non2Can	61	0	13	1
[truncated: 3,946 more rows]
