# Supplementary material for: iMapSplice: Alleviating reference bias through personalized RNA-seq alignment
Source: PLoS One. 2018 Aug 10;13(8):e0201554. doi: 10.1371/journal.pone.0201554 (PMC6086400; doi:10.1371/journal.pone.0201554)
Supplement: S6 Table — (XLSX) [file pone.0201554.s007.xlsx]

## Sheet: Canonical
This table lists all the canonical splice site dinucleotides
The first two bases in intron	The last two bases in intron	Strand
GT	AG	+
GC	AG	+
AT	AC	+
CT	AC	-
CT	GC	-
GT	AT	-

## Sheet: Noncanonical
This table lists all the noncanonical splice site dinucleotides
The first two bases in intron	The last two bases in intron
AA	AA
AA	AC
AA	AG
AA	AT
AA	CA
AA	CC
AA	CG
AA	CT
AA	GA
AA	GC
AA	GG
AA	GT
AA	TA
AA	TC
AA	TG
AA	TT
AC	AA
AC	AC
AC	AG
AC	AT
AC	CA
AC	CC
AC	CG
AC	CT
AC	GA
AC	GC
AC	GG
AC	GT
AC	TA
AC	TC
AC	TG
AC	TT
AG	AA
AG	AC
AG	AG
AG	AT
AG	CA
AG	CC
AG	CG
AG	CT
AG	GA
AG	GC
AG	GG
AG	GT
AG	TA
AG	TC
AG	TG
AG	TT
AT	AA
AT	AG
AT	AT
AT	CA
AT	CC
AT	CG
AT	CT
AT	GA
AT	GC
AT	GG
AT	GT
AT	TA
AT	TC
AT	TG
AT	TT
CA	AA
CA	AC
CA	AG
CA	AT
CA	CA
CA	CC
CA	CG
CA	CT
CA	GA
CA	GC
CA	GG
CA	GT
CA	TA
CA	TC
CA	TG
CA	TT
CC	AA
CC	AC
CC	AG
CC	AT
CC	CA
CC	CC
CC	CG
CC	CT
CC	GA
CC	GC
CC	GG
CC	GT
CC	TA
CC	TC
CC	TG
CC	TT
CG	AA
CG	AC
CG	AG
CG	AT
CG	CA
CG	CC
CG	CG
CG	CT
CG	GA
CG	GC
CG	GG
CG	GT
CG	TA
CG	TC
CG	TG
CG	TT
CT	AA
CT	AG
CT	AT
CT	CA
CT	CC
CT	CG
CT	CT
CT	GA
CT	GG
CT	GT
CT	TA
CT	TC
CT	TG
CT	TT
GA	AA
GA	AC
GA	AG
GA	AT
GA	CA
GA	CC
GA	CG
GA	CT
GA	GA
GA	GC
GA	GG
GA	GT
GA	TA
GA	TC
GA	TG
GA	TT
GC	AA
GC	AC
GC	AT
GC	CA
GC	CC
GC	CG
GC	CT
GC	GA
GC	GC
GC	GG
GC	GT
GC	TA
GC	TC
GC	TG
GC	TT
GG	AA
GG	AC
GG	AG
GG	AT
GG	CA
GG	CC
GG	CG
GG	CT
GG	GA
GG	GC
GG	GG
GG	GT
GG	TA
GG	TC
GG	TG
GG	TT
GT	AA
GT	AC
GT	CA
GT	CC
GT	CG
GT	CT
GT	GA
GT	GC
GT	GG
GT	GT
GT	TA
GT	TC
GT	TG
GT	TT
TA	AA
TA	AC
TA	AG
TA	AT
TA	CA
TA	CC
TA	CG
TA	CT
TA	GA
TA	GC
TA	GG
TA	GT
TA	TA
TA	TC
TA	TG
TA	TT
TC	AA
TC	AC
TC	AG
TC	AT
TC	CA
TC	CC
TC	CG
TC	CT
TC	GA
TC	GC
TC	GG
TC	GT
TC	TA
TC	TC
TC	TG
TC	TT
TG	AA
TG	AC
TG	AG
TG	AT
TG	CA
TG	CC
TG	CG
TG	CT
TG	GA
TG	GC
TG	GG
TG	GT
TG	TA
TG	TC
TG	TG
TG	TT
TT	AA
TT	AC
TT	AG
TT	AT
TT	CA
TT	CC
TT	CG
TT	CT
TT	GA
TT	GC
TT	GG
TT	GT
TT	TA
TT	TC
TT	TG
TT	TT
